# Supplementary material for: Discovery of methylfarnesoate as the annelid brain hormone reveals an ancient role of sesquiterpenoids in reproduction
Source: eLife. 2016 Nov 29;5:e17126. doi: 10.7554/eLife.17126 (PMC5127642; doi:10.7554/eLife.17126)
Supplement: Figure 1—source data 1. — DOI: http://dx.doi.org/10.7554/eLife.17126.004 [file elife-17126-fig1-data1.xlsx]

## Sheet: Figure 1C
	Premature			Mature
	50 µm	60 µm	100 µm	170 µm
BR1	0.489359	3.60978	174.877	192.684
BR2	1.70737	2.96715	173.953	374.811
BR3	0.80327	0.487738	126.183	277.353
BR4	0.226733	9.10268	276.705	382.491
BR5	1.77327	15.6328	171.583	330.041
Normalised vtg expression values relative to the 50 µm sample.

## Sheet: Figure 1-figure supplement 2A
	Premature			Mature
	50 µm	60 µm	100 µm	170 µm
BR1	0.663315	4.62291	155.485	440.079
BR2	1.50922	3.617	145.555	577.857
BR3	0.827461	0.261663	112.311	328.733
BR4	0.180632	9.19645	261.707	596.725
BR5	1.81937	13.3165	124.013	325.883
Normalised vtg expression values relative to the 50 µm sample.

## Sheet: Figure 1- figure supplement 2B
	Premature			Mature
	II.early	II.late	III	V
BR1	0.352523	2.74994	192.057	87.4079
BR2	1.88605	2.37675	202.998	237.387
BR3	0.761425	0.873463	138.43	228.494
BR4	0.282772	7.56107	290.682	243.596
BR5	1.71723	18.2341	235.875	332.105
Normalised vtg expression values relative to the 50 µm sample.
