# Supplementary material for: Discovery of methylfarnesoate as the annelid brain hormone reveals an ancient role of sesquiterpenoids in reproduction
Source: eLife. 2016 Nov 29;5:e17126. doi: 10.7554/eLife.17126 (PMC5127642; doi:10.7554/eLife.17126)
Supplement: Figure 1—source data 2. — DOI: http://dx.doi.org/10.7554/eLife.17126.005 [file elife-17126-fig1-data2.aln]

>Pecten_Vtg (CAQ06469.2)
--------------------------------------------MFRVLLLAVALGL-SA
GGQ---------------------------------------------------------
----------RRKSAYSPNKEYWYDYETQVVTGIPKGSKIYSGLKFKATAKLQFETAAKV
LVK-----FDDVEMYKINDM--------------------IDGLDPTRQ-----QIPEDL
FQQLSGPE-TADMVEKLAMPLKFSYIRGHISDLQSNQNDPYWSMDIKRGFLSLLEVNLEE
RQTLNPPSPISY------DNDNPMT--PGLSEFYTVLEPSVAGECETFYRR--MPLV---
-----------TSNGGP--YIRLNKIRNYNKC------------------VNRPAFTNTM
FNEYMCAECEKDRTEPLRSTSEVYYYLRGMDRNFIIESAIAESQHIYTQYSEEGGS-VAT
FINQTLML----------------------------------------------------
---TKTNEISEHITPPQNPRSHPYSLR--SQIVDMEDP------------REQKLPL---
------------------PEEDSHTQDDTHR-------------CMPTACAPGDNGCRLS
VNQQRT------------------------------------------EMKIQKMLTSLS
AFTEFEVKEEA----TSLLAD-------MLVEFRRADYSILMKFWTRYGNP------STT
DPAMLRIRK-------ILIDMLPTAGTPAAAYVMTSAIEATQMTQDEAAMALNYLAVYAM
-PDICVAK---WIQKIVELPWIEQHTPTKISAWLCMGAVVNKINTDHGKMIVKIQKEKEL
LQ---KVSQSEKARPIKRELEQKLAKQESK--------LGKKANI-ISRLKEEFL-QMLQ
TLLRSNMEEDNIIAL----KTIGNAGF------SEFFPDLKTVINDKSK-----PYILRS
QAMF-ALRKMIQ--LEPEAVRNMLLPRFFDKTEPEPIRIVAFYMFFSAQPPKPMLEMAVQ
YLDRET--NPNIGTFVYSLLEQYSNSSDPC-L--MSMVKNSTWAMRFAK-----------
KYDPKYHYSRYMHSSL---------YDDNMKIGIMMDLGFLSSSKEFIPASMAANFRTNV
LG--RQVDIME--------VGYNSEGLQKVLSKM---MGPYS------------------
---------LLKKGRSPLDILEPRS--------------------------------QSR
SSDDSSDSA--DDEQPNPIRDIHEKLNV---SPRQSPETEGH--IYFKLFGNEISYTPFD
---------------YKF---IDRLLRQGKIHLPVNEEDLR---------LGTNLKLYKS
IVWSDVTHMFASEAGFPIRMNMHGSSFVKVEGTFSVTASPAL--------------FKKN
RHDNKLRKFDASFNLHPSAVMDMEGTMMVDA------------FYFKSGASVRGVIQAES
PLHFNYGY-----------DAMKNKF----------------YTNFDVSNLKEKFMKL--
-------------------------------------EMKPYTFVR-KEPFDIH------
---------QWPT-----------------------------------------------
------------------------------------------------------------
----------LPDTKDIDVAENAILET---------------------------------
-------------------VSEEYGSHEFGLKFATNGQRVKRNF----------------
----------------------------------------LPTIPY--------------
--------------------------------------------CPFSGKQMLYFTV---
---------------------QPGLSPPTKYQLEFMVLKNQ-----------------VT
DRSSSD--------------------------QSREQDQQSNGY-----LSYL-------
-------------------------NVFNVFGSNDRPEY---------------------
--------------------PR--------------------------------------
------------------------------------------------------------
------------------------------------------------------------
-------------EESTPNIHLQHVIEKLR------------GKVPILQDGEKYAYSVRL
TGIGSSPMR-YYNLETLFQKSLDGYERRVGFLFK--RAPFPQWETEPFQWDMDIKMTLPR
VH--------------IEPSKLTDPSYLEELHKQIQ------------------------
----------------LYVKQDCKPQMAYRIEDMLPAYQDRIATKMQSWAHSKTL-----
--IDDLIQDIVKKTE-DSAD-----------------------PVLKKLIELVEEQTQL-
------------------------------------QHVINKLKNEMYDKKYRKK-----
-----------------------NEEKYMSLIHRSKTV-ADLLNEELDQVQGDND-----
----------DLRKPVLVKYSVYKQQHILRNMLKMYT-----VLKDMLPVPIQADTKDKL
KVAE-IQLHQM-------------------------------------IQKE---NRVL-
--LP-----------------ELQDSPMFDIK----------------------------
---------QNELKE-------------------------------------EQERVLLN
LLS---------PSSNPRLDEVAMSDVPEV-------IKKASIVERKVKDAIAGETDIPK
PIT-----------------YKILEAT-----------------------ILQKQVVES-
---------------------------MQ------------------IKMELVK------
-------EQVM---DKRVPAMQT----------DEKEKFISW------------------
------------------------------REAMKTQVSSLSKILA--NLISKEEESSIL
LQVIPSSEHPKLQKLLKVKLL---------------------------------------
------------------------------------------------------------
-------------------------------------------------------QPLIS
DKL-----------------------------------EKIKG-----------------
------------------------------------------------------------
------------------------------------------------------------
------------------------------------------------------------
------------------------------------------------------------
------------------------------------------KQIRVEQRHEDK------
------------------------------------------------------------
------------------------------------------------------------
------------------------------------------------LQLLQECLEITM
------------------------------------------------EIKT--------
---KLQDIVGVPQS----------------------------------------------
------------------------------------------------------------
--------------------------------------------------------LS--
------------------------------------------------------------
-----------------------------------P-------------------QLLHI
AAKVMQT-----------------QIKLL---------------------------EQLK
EKAHLLSVYKLEMASDLH------------------------------------------
----------------RPLKALKDNLDDAYLAQVKY-L-KKALSLVDKNI----------
---LSDTD---------QDSALPS-----------------------PRISRVMKSKTL-
--------------SRHMEYP--------------------------QRLYLEMNAHVGP
DNARTKVITIEMIGKKSLAQIFWEKDQFLPLVRDELVKQYL-RVR---------------
-----------------------KWRRDITKS----------------------------
----------------YRKLEE----------------------ELNTFRHF--------
----------------------------HFSIDYNEEEFPEYLQLYSWRYREFLKYKM--
-FNHMRQYFPEKTYKP-NYME---------------------------------------
---------LVMDIERNNYQVNMDIMTPYE----VDRFQGMLMPFSWKSLLSSFQP----
-----------------------------KPFRNSI---FP-SPLKIKNK----------
------------------------------------------------LSGVCEMRK---
--------------------------------------------------NMLTTLDAKE
V--------------RIPDS----------------------------------------
----KGCDFVLAMDCSSSTQFAIKA-----RKLNSDPIK-KAVT----------------
--------------------------VMIENKKIEVIPRNN-------------------
------------------------------KLVIKVD-----------GVKQMVSE----
------------------------------------------------------------
--------------------------------------------------DAPFAIKKDN
TEGRYQPTLIEISKKGP-----------------------------RVHVHVPIQGT-EV
VTDGEWISIQVSPF----------------------------------------------
------------------------------------------------------------
------------------------------------------------------------
------------YYSKVCGLCGDYDGNPDTDNKDPQKRTHE-------------------
--------------------DTACLLANYVLSNGQCEAAD--------------------
-------------------------VKRQCNQAI--------------------------
-----------PSPKPAT------------------------------------CHLEKR
TEVRTML------------------------------------------DSI--------
------------------------------------------------------------
--------CFSTHPVNRCVSGCRPQQQKSI-------RMQMICKDR--------------
------------------------------------------------RDPQAEELRQAS
HQRVLRELRDQTPTSTLRVRQDESCL----------------------------------
-----------------------------
>Crassotrea_Vtg (EKC30345.1)
----------------------------------------------MLLLLAVSTALVAA
AAQ---------------------------------------------------------
----------TPSQAYESNKEYLYEYETQALTGIPMGSTIYSGMKMKSDVRIQFRSRSSA
TLK-----MDKLTFAKINDP--------------------IESVDPTQQ-----QVPAEM
FQPLTGRD-AEQMLTDLSRPINFRYVRGNVKDIHHEADDPEWSVNVKKGLLSMLEMNLEK
RKELRKSGVIP-------QVLRPQS--SDEGSMFTVMEPSIVGECETLYRI--SPWT---
-----------STSANP--WMHITKVRNYQHC------------------LDRPKYFASM
FHLRQCAECVREQSEPLRSASQIRYTLRGNMRQFQIQSAIAESQHVFTPYSAKGGH-VAT
YLNQTLNL----------------------------------------------------
---VKEEDVKTSLSEPQSPTKVKSGLQYTSRELELRDSSSI--------LQQSSNSLSTD
KS---------------SPGSPQHSSSSNHH-------------PSPQPPSPQP---KTT
SNQAAD--------------------------------------------RVRKLLKMLE
VFMKPTIQPEA----GPLLMS-------LLEEIRTADSESLRAVYREMFQT------AKT
DSKQF---K-------MLMDILPSAGTTSATEVLVDSILNDQLPQSEAVVALGILSLSAR
-PDVLIAK---KLLDLTRSSQVSKDRYLKRAAFLCLGSVAGMLREEGWRRSREISRQEEI
VK---TLISQESRSQTRNELKSKKRELEDL--------KKREHSI-NTKIKQEIV-KELQ
MLMRSTVFDDKILSF----KTIGNAGL------WEMIPTIRTYTQDKSQ-----PQMLRT
QAIY-SLRKLAR--HYPDDIQTTLLPLYFDQSEKEEVRIGSYLVMTFTEPSRQLLEMVAQ
SLHRER--NPHVGTFVYTHLEQMSNSTYPC-L--MSWAKNASFAMRFAK-----------
KFSPMYHYSRFMHLSG---------FNEMYKMGAAAELGLVTTPEEFIPRAGAVNLHTYV
FG--RSVNFAE--------IGFNTEGLQTLVSKL---VGPLG------------------
---------ELTKGKSLVDVLKQR----------------------------------VR
RSAESSQPS--D-----PISQIHKQLKV---SPRTSPTPKGH--MYMKMRVNELQYITLD
---------------GTL---VDTLLREGKLLSGVSEQDLK---------TGLNVEVHRS
TMPLDAEIMIPSECGLPLRLKLHGTAAIKVTGKVGVTGMPSI--------------FEIN
RPGKQAKELSFNFELRPSVLFQLRGEMEMDA------------EYFKMGVALKTMAHMET
PLSLTASA-----------NLPKAKF----------------YTKFNVEKLSEKIARL--
-------------------------------------EVSPYTYFK-EDPSEIT------
---------KYPL-----------------------------------------------
------------------------------------------------------------
----------PRETQEISVAKNAKVFP---------------------------------
-------------------MSMAYGKQTLGLEIKLSGQAVVRDF----------------
----------------------------------------EMDVPY--------------
--------------------------------------------YPMIGKQDMIVTL---
---------------------SPGTDPQKYVEIQFQLMKR-------------------M
SQSKQQ--------------------------PTSEESSSSTGL-----LSW--------
--------------------------VSSLIGSDQSDQSSPSSSSSSST-----------
------------------SPPK--------------------------------------
------------------------------------------------------------
------------------------------------------------------------
-------------DIRSKDTSLKDLLEHLK----ESQSVHPDGSVVTLNNSMGLIFNVIG
IDQSRSIKR-HFHIS--MAAGMNPSSKTTSILLRMNRSPIPTMETKPWNMDVAVNVNLPS
RL--------------ADPSELLSDAYQRELEQQIE------------------------
----------------VYVRRHGESDYHRWIMLEEPRWESSVLQRLLSLSDTQEV-----
--IDEVMNSELSKSE-ESGT-----------------------PEDRNIIDLIRKQKQI-
------------------------------------LKEARKIWQRSYDSLRVQD-----
-----------------------IKAKLSSLIKRSESVRKDLEKDSASVSKSEKS-----
----------D----ALRKYCALLQQLIDQRLDEAVR-----SSRRSLSSKERQDIAKSL
ESSK-ESLRKI-------------------------------------LQQQ---HRS--
---PSK----VDSSNSPPSSVQIDSSSVSESD----------------------------
---------SEEIKES---------------------------------KKPEQKDKSQQ
QQQ---------PSQQSQ-DTVS-SNQPSK-------VSSSSSLSKSVSDLLQKQKDVVQ
DISRSKESEGLK----SVDEKKIKEAL-----------------------LLAKEVTEK-
---------------------------IRQENSGPSPQNIERERQRLMKSVIQQ------
-------QQIMKCLEQRVKKPQTASG----KSEDQIKEIQRI------------------
------------------------------MQEIKQENNRLSKIAATSSQQKREKEEATI
RH--SQSEQDTLGRLRQVHMS---------------------------------------
------------------------------------------------------------
-------------------------------------------------------QIIAA
QRL------AVEEQGSKTDQ--------------SKQIQQIRKVMNTLG-----------
-------------QTEIQIMSIVSQ-----------------------------------
---------------------------------KSVAEHPVDVV----------------
------------------------------------------------------------
------------------------------------------------------------
-----------------------------------------RKLVEVSHMQHSL------
------------------------------------------------------------
------------------------------------------------------------
------------------------------------------------LGLVAECARDEL
V------------------------------------RSVSRSEAKDSEIETLKK-R--A
ESKQVADTTIEPQ-----------------------------------------------
------------------------------------------------------------
------------------------------------------------------------
------------------------------------------------------------
-------------------------------------------------------QRIEV
QKNIVEK-----------------IKKMIPDS---------------------SMSSQEK
ESAKVSVTSQLSKLEEVK------------------------------------------
----------------RKLQELKREESQEKVA---------SPNQSSRQI----------
---LSPV------------TSPPS-----------------------SRIQNLEPSARG-
--------------ELRAETG--------------------------REVCISMKAEYGL
EGEKKKLFDVQILGTPSLEQILWERSQRSPLERSSITKKYLERKH---------------
-----------------------NGSEEVTSD----------------------------
----------------YLRLRL----------------------EMNMIRHL--------
----------------------------HVRAHWEKNELPRVLEEYVWRTHEAFKAMM--
-YGQMYTEYPH-SFRPKDRLE---------------------------------------
---------ILLDLRRNNRQYDTELKLPEE----SNFIRGMWMPYFGPFMFESVQ-----
------------------------------SIRDGVHRSFPESTSSITSR----------
------------------------------------------------LPGQCEMKH---
--------------------------------------------------SQIRTMDGKE
Y--------------SIPDT----------------------------------------
----KECEVVMAMDCSSSKHFAIKT-----KMDSSDSTK-RVVE----------------
--------------------------VHIEGKKLEIVPVNS-------------------
------------------------------SLVVRVD-----------GHIRQVPE----
------------------------------------------------------------
--------------------------------------------------ESSITISQST
G----IPSTIKVSRSQR-----------------------------IVSVLASQKGV-RV
SSDGRKVSLKISPF----------------------------------------------
------------------------------------------------------------
------------------------------------------------------------
------------YYSHVCGLCGNFDGKQGNEFQSPSRTDRS-------------------
--------------------DSSCLVLDYLVPDSKCDSQS--------------------
-------------------------IRKECQQ----------------------------
-----------PHTSSSG------------------------------------CQLESK
TIRRTRLH--------------------------------------KGESQL--------
------------------------------------------------------------
--------CLSQEPVKSCPSQCKPVDPKST-------PVRMACFPH--------------
------------------------------------------------DSAKAKELERDS
FKRPL-DLKAQQADYTEYVQVPRSCGEM--------------------------------
-----------------------------
>Haliotis_Vtg (BAF98238.1)
--------------------------------------------MLSLLVLALTLGVATP
KL----------------------------------------------------------
-----------HESRYTGKREYVYRYMAQTVTGIPGASKVYSGVKVMANVRLQFHTASVI
IAQ-----LEDLNLFTMNDA--------------------FRDVNPTRE-----QVQPDK
MSRFF----CPAIYKTLMEPFTFTYAKGHVTDLKTPENEAYWSVNIKRGIVSLLEVNME-
------------------KRWTPVA-ESEEAPVYAAYELSASGVCRTEYTV-EDPEF---
------------NAELPEGTMFVTKTRDFKNC------------------HVRPAWFKTM
FSARTCAECEAEKTLALTEGAQVRYTLKGNRKNFVILSAVGESYVSFYPYSAERGH-FST
IINQTMYL----------------------------------------------------
---TEAMDLA--------------------------------------------------
------------------------DSTEIAR-------------IATMSMAPRSLITFVP
EDAIDNQFPFAA------------------------TTQKPKNM---DEMMFSRKKYIVN
VLKTAAQSMTG----PAVLAEGALFPVIAVTMMRRANETILNDIWETYAIPK----AEET
DDEMA-MRK-------VVWTCMAATGNYLSAKLILETCLAKKIPAPNCATLINAVALTNA
-PNNSLVE---KLLTVATDLGEGEEPQFVRSIWLSIGAIANKLA---YAERYELTTLTET
IPVFTRLLAHEKDPIAREELTAAKEHLLNR--------QQDVTKL-YSDTRSRIV-GLIG
SQLTKAGVEPKVMAL----KTAGNAGL------PELIPLCTTIITDTDQ-----PQLVRF
MAVF-AMLKMAE--FAPRMVIEPLIPVFMKTTDSAAVRIAVFTVIMKARPTRPIIEMFAR
HIAREP--DLQVSSYMYTFLESTANTTHPC-F--QKLALEAARAIHMAP-----------
RVTPGLQYSAFRTLEM-------YNLSPEIRAGVGAQVGIIGSNSSILPKAISTVLNTHI
FG--LSANLLE--------VGVFTEGFEAALEKL---FGPEG------------------
---------VLTNRKSILDVFAPR----------------------------------AR
RSADATA----------NIEELSDRLNV---KPRRLPTPSGS--LYVKMFGHEIRYFSLD
---------------EAL----EKLASAGKVSLSYKETEAG---------VEVPVDLHES
LFLGDADILLPTEAGMPVSARLAATAAIKVKGNALAKVTPAL--------------F-ES
RRQSAPVEAKAIFKVRPSAVMELNGCLAVHA------------FMTGVGTGFRIRTKVNA
PLEGRVTA-----------HLASRKI----------------TAAIVPPIQEEPLVEL--
-------------------------------------DCFPLTFQT-INPVD--------
------------------------------------------------------------
------------------------------------------------------------
------------QEKIIEVAEGARIVEDLV------------------------------
----------------------EYGNNTMGLNILARAKRASPYG----------------
----------------------------------------STFVPS--------------
--------------------------------------------LPLAGRASVQVFM---
---------------------KPGPSPPEAV-----IFQAQ-----------------VA
AGTPIK--------------------------PSDGSDNAA-------------------
--------------------------VSSCDCTIGRRTLCYVSCAEEDV-----------
------------------TDPRVIEAAASL------------------------------
------------------------------------------------------------
------------------------------------------------------------
---------EDFPDLATKDISISELKAKLQAKLGDSVRLSPVGHKLGL---------IAT
IDASSPTTPRKVQLETLWQS--INSGHTHQFVMRVARTALPAYPM-PWEAITQVMLQYPN
RL--------------IEPKMLLDPSYHTQIQHDLQ------------------------
----------------FMTRFMSHRPVLAQLNQTVVTMLNRRMQHLTGTPKPELT-----
--LRKLAFQLFARAN-DTEVR-------------------ALLPEWRNIVALME------
--------------------------------------WAGDLWQRALDPIFIRKH----
-------------VDTIVAKLAETEKTQLSIIQKLQAIAQDPPASSLVV-----------
---------------PMLEYCLTEHYAVLARITDVCS-----RAAKMAIAPE----AETL
-YSKGLQLITN-------------------------------------LDEQMIQHAAIL
SKIP-----------PPPETMEVTLAKLWP-K----------------------------
---------LERISE-------------------------------------AQFSVLKT
LKTTGQ--VTSFPSLQPVVDVVG----------------------------MAKET----
--------------------IPVLETV-----------------------LRTSETID--
------------------------------LDIVPV----------LTKLAVQH------
-------TMVYHSLDTLVQNAEMIP------SPTNESQFSHV------------------
------------------------------MRALKAQVTALTITSA--VLEKFQYELYAL
TPVLAEGDLAAVKTLQKVQLALGF-------E--MNRVSGMSM-----------------
------------------------------------------------------------
----YTPFSNSLEVPEQLFS--IADGVI--------DFAEE----------VATKVEIIA
EKLI---STNIEPTISIFEK-------------ATFAIYQLKSVVRELKVY---------
------------VKTNLFYSSEIAR-----------------------------------
---------------------------------SIDIVRKCDAVLLT-------------
------------------------------------------------------------
----------------------------------------------------------VE
SLEIKTTT-------------------------------AFEKIWSTASQPEVT------
------------------------------------------------------------
------------------------------------------------------------
------------------------------------------------GAMPMSAAMMEM
--------------------------------------AISVTSQKQEEIRTEID-RLAA
AAKQAATTSIQPKMETILNTCRG---------IQGKIDWIQL----WGLPLG--------
------------------------------------------------------------
-------------------------------------------------------HLS--
------------------------------------------------------------
-----------------------------------PM----------------FAHVITV
QQEVLKR-----------------LKELVTSAATELDN---------AVAVNFALEDLQG
ELARVVMIGSVEM-SDV-------------------------------------------
----------------KPLPALK------------------TGGGIPSMP----------
---INPI------------TNMAS---------------------------NYLPLA---
-------------------------------------------------ITGYCNITFGN
IGRTPRTIIMKLYASKSIEQLMFESQQLCPLARDEGIEVAIARE----------------
-------------------------EADVIQDAPEHP-----------------------
---------------IYHLL--------------------------NSLHHR--------
----------------------------HIIAEYNPEDVTEWADMTLHKLTHFFTAYH--
-YWNSATQ-PAVERKP-GLIH---------------------------------------
---------VMNEARINNPAGDWFIMTPNA----TTALYGIWTP------LTDIL-----
--------------------------------------TIPVAMTRPASQRR--------
---------LMLAPYLGP-----------------------------YLPTTCKAFF---
--------------------------------------------------KTLRTFDGVE
Y--------------TLPNL----------------------------------------
----GSCPAVLAMDCSPSKTFAIT------MSSATADYSLKILE----------------
--------------------------IFAEGKKFRMA-ATTTGA----------------
--------------------------------TLSVN-----------GDPITVTR----
------------------------------------------------------------
--------------------------------------------------SAPYVLEKTV
SYGE-PAVAAKVTLEHF------------------------------YNIELPLLGI-QI
TTDGNFISLKASPL----------------------------------------------
------------------------------------------------------------
------------------------------------------------------------
------------FKLKTCGLCSNMDGQQRHEFEAPDGAIFD-------------------
--------------------SPEPFISSYVIKGANCPRPS--------------------
-------------------------LPQIITRM---------------------------
-----------ESA----------------------------------------CAPVEA
PIVKY----------------------------------------RKKEGEI--------
------------------------------------------------------------
--------CYSTALVKRCPRSCRVGQRSPA-------DIGFHCVPKR-------------
----------------------------------------------SREAKAIRRLINRR
EYAKVAALPVSARY---QVIQQVTCISRE-------------------------------
-----------------------------
>Platynereis_Vtg (KU756287)
--------------------------------------------MKTLLIFAFSIALAVS
ALP---------------------------------------------------------
----------PNLSKYLPNKEYVYSYESEALTGIPQASNHLAGLKVLAKAHLQLKGANKF
LLA-----LRDVQLCQVNEQIK-----------------LIRHVTPVESGSACTPIQEPE
IAR--------ELKENLVKAIRFRWENGQISLLQTDASDAYWSVNLKRGLLNMLHINLQE
IEAL---PTIPYHLREVIKAAVPSAGQRTLGNYYRVMERDLTGKCESIYAIQEEP-----
-------------AQTP--VLTVTKVRNFDSC------------------VSRPI-FQNG
FLAALDVHATSER-LPLRSQAYVNYTLTGNRRDFVVKSAFQVGHFIFKPLATVDGQ-AIT
FTMQKLVL----------------------------------------------------
---AEALEAASEI---------PLGKR-----------------------REQKDPFLFE
M-----------------P----SSATQLKE-------------VPSTSNAPDAQLIHLA
EQKIGE---------------------------------------------------ILN
LLKSPELALRA----PENIAE-------LVVLLRRLPKPSLEKI--VAELP------AET
TNEAA-LKKK-----ELILDLLPTTGRPDIVSLLEKLIQANKICTTRAAVMVNLMALASE
-PAPFLIK---ELLTKYPAF-KNKDVQLARSIALTAGSLTNTL-----QKIYEST----A
VP---------------QEIANPARHLI-------------------------VE-AFKG
AWQSAQATHEKLLII----KALGNAGL------VEFVPLLEPIIKDPSA-----NPEVRA
KAIY-SLRRVSP--MAKHLVHSICVPIILTPEAPLEVRIAALLITVHSRPESGVFTMIAQ
QIARDP--SIQFTNFAYTLIKSIAQSELPC-N--RNISEAASAAIKEV------------
-------YTNYRAIPLTKLRHFEYIFSHIHQLGADIALELATPNVSALPETIVTRVNAYF
AK--SLFNVFE--------LGVESKGILNVLRNL---FGPENQWT---------------
--------KVLEGKLSLAEVMSPL----------------------------------ID
TSLLDLG----------KIKNL--LINI---SDRELSGLAAH--IYFRVFGSELRFFTL-
--------------------------SNNYIKEKIRELEQGEGSLIGALVSGLPINIMKT
LSLANQAVMLPTPAGLPVSLNLTTVTIVSAKGRVKLDGISSL-----------------S
QLLSGNPTVKVNFEVEPLIVTSLYGAMSVEL------------GMVAASTALKNRAVIKT
PMKGALSV-----------ELASSKV----------------QLTSFVPRQEETIFKV--
-------------------------------------EMIPAAVITKFFPTP--------
------------------------------------------------------------
------------------------------------------------------------
------------KTKFAEITVTPLYNPDMVLPI---------------------------
------------------NVELPLGRETLGVELIVKGKYARPM-----------------
----------------------------------------SPLAPL--------------
--------------------------------------------RILCMPHEFEVAI---
---------------------RPASGAPEFIE----IIGAF-----------------IA
PGAP--------------------------------------------------------
------------------------------------------------------------
------------------------------------------------------------
------------------------------------------------------------
------------------------------------------------------------
---------------GAEAIKSSVLAGKSQ----------PVSH--------------SW
FSASSGAAP-GITFEAVRPAPGISNPITRQLVLSVQTK---GQPT-PKQVAAQV------
-------------------TVLAAPTFE-KIQADIQ------------------------
----------------AGVKYSSAAPVLARIEYII-------------TPPAAL------
------------------------------------------------------------
------------------------------------------------------------
----------------IASAPVPTSQEPLAII----------------------------
---------------------------------------------RFAYGPQ----GNTV
EYAK---------------------------------------------------IKALY
RRLP---------------TSEV-------------------------------------
----------DYIKE----------------------------------------TVIDE
LK----------PWFFANID----------------------------------------
------------------------------------------------------------
-----------------------------------------------TKYVTPN------
-------QYV-------VSRASRLS------YPSDQGVYA--------------------
-------------------------------APSKAQVKPLQIFFE--V----EYKPGMA
IPVYAMPMLNMI------------------------------------------------
------------------------------------------------------------
-------YYKALEVPGNLF---YPRGYV--------------------------------
---------SVEPLTS------------------PAAANVVKAVI---------------
--------------TTLTTSG---------------------------------------
---------------------------------------TCDMVV---------------
------------------------------------------------------------
------------------------------------------------------------
------------------------------------------------------------
------------------------------------------------------------
------------------------------------------------------------
-------------------------------------------------RMPTENVYIR-
------------------------------------------------------------
-----------------------------------------------GLPL---------
------------------------------------------------------------
------------------------------------------------------------
------------------------------------------------------------
------------------------------------------------------------
------------------------------------------------------------
------------------------------------------------------------
-----------------PFPYL--------------------------------------
---FQPF------------TRFP-----------------------------ILP-----
------------------------------------------------------------
------------------------------------------------------------
---------------------------ELVKRISGHP-----------------------
-----------------------------------------------SLYH---------
------------------------------------------------------------
------------------------------------------------------------
------------------------------------------------------------
------------------------------------------------------------
--------------------------------------------------GKCSVSG---
--------------------------------------------------EQMKTFDHVS
Y--------------TLPK-----------------------------------------
----TSCETILAQDCSSKKLFRVSH-----MQSPSAPQK-KIVK----------------
--------------------------VYIGSEVIEVAPASSWGS----------------
-----------------------------HALEVKVN-----------GAPKHIPE----
------------------------------------------------------------
--------------------------------------------------NSPVSIRGIC
KVHK-VGGMIHITSEK--------------------------------------LGI-KV
ETDCNQAHVHVPAW----------------------------------------------
------------------------------------------------------------
------------------------------------------------------------
------------FSSQVCGMCGNFDTEKVGDVRGPNNERYP-------------------
--------------------HPENAIVDYIVPSPSCDAAH--------------------
-------------------------VKEKF-KA---------------------------
-----------SSAGPAG-----------------------------------PCTP--K
PETLYIEH------------------------------------TANNERLA--------
------------------------------------------------------------
--------CFSARPVMVCPSSCSAARQMSV-------SMPFACLPA--------------
------------------------------------------------DRAATRELINRM
RREPLPAVPGAVKTITEQVLTSPACQGPRFY-----------------------------
---------------------------YX
>Gallus_Vtg2 (NP_001026447.1)
---------------------------------------------MRGIILALVLTLVGS
QKF---------------------------------------------------------
----------DIDPGFNSRRSYLYNYEGSMLNGLQDRSLGKAGVRLSSKLEISGLPENAY
LLK-----VRSPQVEEYNG---------------------VWPRDPFTR--------SSK
ITQVISS--------CFTRLFKFEYSSGRIGNIYAPEDCPDLCVNIVRGILNMFQMTIKK
SQNV-----------------------------YELQEAGIGGICHARYVI---------
------------QEDRKNSRIYVTRTVDLNNCQEK---------------VQKSI----G
MAYIYPCPVDVMKERLTKGTTAFSYKLKQSDSGTLITDVSSRQVYQISPFNEPTGV-AVM
EARQQLTL----------------------------------------------------
---VEVRSERGSA-----------------------------------------------
------------------PDVPMQNYGSLRY-------------RFPAVLPQMP--LQLI
KTKNPEQ-------------------------------------------RIVETLQHIV
LNNQQDFHDDV----SYRFLE-------VVQLCRIANADNLESIW------------RQV
SDKPR-YRR-------WLLSAVSASGTTETLKFLKNRIRNDDLNYIQTLLTVSLTLHLLQ
-ADEHTLP---IAADLMTSSRIQKNPVLQQVACLGYSSVVNRYCSQ--------------
----TSACPKEALQPI-HDLADEA------------------------------------
--ISRGREDKMKLAL----KCIGNMGE------PASLKRILKFLPISSSSAADIPVHIQI
DAIT-ALKKIAW--KDPKTVQGYLIQILADQSLPPEVRMMACAVIFETRPALALITTIAN
VAMKES--NMQVASFVYSHMKSLSKSRLPF-M--YNISSACNIALKLLSP-KLDSM----
----SYRYSKVIRADT---------YFDNYRVGATGEIFVVNSPRTMFPSAIISKLMANS
AG--SVADLVE--------VGIRVEGLADVIMKR---NIPFAEYPTYK------------
------------------------------------------------------------
-----------------QIKELGKALQGWKELPTETPLVSA----YLKILGQEVAFININ
K-----------ELLQQV---MKTVVEPADRNAAIKRIANQ-------IRNSIAGQWTQP
VWMGELRYVVPSCLGLPLEYGSYTTALARAAVSVEGKMTPPLTG-----------DFRLS
QLLE--STMQIRSDLKPSLYVHTVATMGVNT------------EYFQHAVEIQGEVQTRM
PMKFDAKI-----------DVKLKNLKI--------------------------------
-------------------------------------ETNPC------------------
------------------------------------------------------------
------------------------------------------------------------
----------REETEIVVGRHKAFAVSRNI------GELGVEKRTS--------------
------------------ILPEDAPLDVTEEPFQTSERASREHFAMQG------------
----------------------------------------PDSMPRKQSHSSREDLRRST
GKRAHKRDICLKMHHIGCQLCFSRRSRDASFIQNTYL-------HKLIGEHEAKIVL---
---------------------MPVHTDADIDKIQLEIQAGSRAAAR------------II
TEVN----------------------------PESEEEDESSPYE---------------
---------------------DIQAKLKRILGIDSMFKVANKTRHPKNR-----------
-----PSKKGNTVLAEFGTEPDAKTSSS--------------------------------
------------------------------------------------------------
------------------------------------------------------------
-------------SSSASSTATSSSSSSAS------------------------------
------------------------------------------------------------
-----------------------SPNRKKPMDEEEN------------------------
-----------DQVKQARNKDASSSSRSSKSSNSSKRSSSKSSNSSKRSSSSSSSS----
-SSSSRSSSSSSSSSSNSKS----------------------------------------
--------------------SSSS------------------------------------
-------------------------SKSSSSSSRSRSSSKSSSSSSSSSSSSSSK-----
------------------------------------------SSSSRSSSSSSKSSSHHS
HSHHSGHLNGSS----------------SSSSSSRS------------VSHHSHEHHSG-
--------HLED--DSSSSSSSSVLSKIWGRHEIYQ------------------------
------YRFRSAHRQEFPKRKLP-------------------------------------
-----------GDRATSRYSSTRSSHDTSRAASWP-------------------------
-----------------------------------------------------KFLGDI-
------------------------------------------------------------
------KTPVLAAFLHGISNNKKTGGL-------QLVVYADT------------------
-------------------------------DSVRPRVQVFVTNLT--------------
------------------------------------------------------------
------------------------------------------------------------
---------------------------------D--------------------------
------------------------------------------------------------
------------------------------------------------------------
---------------------------------SSKWKLCADASVRN-------------
------------------------------------------------------------
--------AH--------------------------------------------------
------------------------------------------------------------
---------------KAVAYVK--------------------------------------
-----------------------------WGWDC--------------------------
------------------------------------------------------------
---------------------------------------------RDYKVSTELV-----
----TGRFAGHPAA---------------------------------QVKLE--------
---------------------------------------------------------W--
------------------------------------------------------------
------------------------------------------------------------
-----------------------------------P----------------------KV
PSNVRSVVEW--------------FYEFVPGAAFML-------------GFSERMDKNPS
RQARMVVALTSPRTCDVV--VKLPDIILYQK-----------------------------
------------------------------------------------------------
------------------AVRLPL------------------------------------
------------------------------------------------------------
------------------------------------------------------------
----------------SLPV-----GPRIPASELQPP-----------------------
------------------------------------------------------------
------------------------------------------------------------
-IWNVFAE------APSAVLE---------------------------------------
------------------------------------------------------------
------------------------------------------------------------
-----------------------------------------------NLKARCSVSY---
--------------------------------------------------NKIKTFNEVK
FNY------------SMP------------------------------------------
----ANCYHILVQDCSSELKFLVM------MKSAGEATNLKAIN----------------
--------------------------IKIGSHEIDMHPVNG-------------------
------------------------------QVKLLVD-----------GAESPTANISLI
S-----------------------------------------------------------
------------------------------------------------------------
-----AGASLWIHNENQ-----------------------------GFALAAPGHGIDKL
YFDGKTITIQVPLW----------------------------------------------
------------------------------------------------------------
------------------------------------------------------------
------------MAGKTCGICGKYDAECEQEYRMPNGYLAK-------------------
--------------------NAVSFGHSWILEEAPCRGA---------------------
------------------------------------------------------------
------------------------------------------------------CKL-HR
SFVKL-------------------------------------------EKTVQLAGVD--
------------------------------------------------------------
------SKCYSTEPVLRCAKGCSATKTTPV-------TVGFHCLPAD-------------
-------------------------------------------------SANSLTDKQMK
YDQKSEDMQDTVDAHTTCSCENEECST---------------------------------
-----------------------------
>Xenopus_VtgA2 (P18709.1)
---------------------------------------------MKGIVLALLLALAGS
ERT---------------------------------------------------------
----------HIEPVFSESKISVYNYEAVILNGFPESGLSRAGIKINCKVEISAYAQRSY
FLK-----IQSPEIKEYNG---------------------VWPKDPFTR--------SSK
LTQALAE--------QLTKPARFEYSNGRVGDIFVADDVSDTVANIYRGILNLLQVTIKK
SQDV-----------------------------YDLQESSVGGICHTRYVI---------
------------QEDKRGDQIRIIKSTDFNNCQDK---------------VSKTI----G
LELAEFCHSCKQLNRVIQGAATYTYKLKGRDQGTVIMEVTARQVLQVTPFAERHGA-ATM
ESRQVLAW----------------------------------------------------
---VGSKSGQLTP-----------------------------------------------
------------------PQIQLKNRGNLHY-------------QFASELHQMP--IHLM
KTKSPEA-------------------------------------------QAVEVLQHLV
QDTQQHIREDA----PAKFLQ-------LVQLLRASNFENLQALW------------KQF
AQRTQ-YRR-------CLLDALPMAGTVDCLKFIKQLIHNEELTTQEAAVLITFAMRSAR
-PGQRNFQ---ISADLVQDSKVQKYSTVHKAAILAYGTMVRRYCDQ--------------
----LSSCPEHALEPL-HELAAEA------------------------------------
--ANKGHYEDIALAL----KALGNAGQ------PESIKRIQKFLPGFSSSADQLPVRIQT
DAVM-ALRNIAK--EDPRKVQEILLQIFMDRDVRTEVRMMACLALFETRPGLATVTAIAN
VAARESKTNLQLASFTFSQMKALSKSSVPH-L--EPLAAACSVALKILNP-SLDNL----
----GYRYSKVMRVDT---------FKYNLMAGAAAKVFIMNSANTMFPVFILAKFR---
----EYTSLVE--NDDIE-IGIRGEGIEEFLRKQ---NIQFANFPMRK------------
------------------------------------------------------------
-----------------KISQIVKSLLGFKGLPSQVPLISG----YIKLFGQEIAFTELN
K-----------EVIQNT---IQALNQPAERHTMIRNVLNK-------LLNGVVGQYARR
WMTWEYRHIIPTTVGLPAELSLYQSAIVHAAVNSDVKVKPTPSG-----------DFSAA
QLLE--SQIQLNGEVKPSVLVHTVATMGINSPL------------FQAGIEFHGKVHAHL
PAKFTAFL-----------DMKDRNFKI--------------------------------
-------------------------------------ETPPF------------------
------------------------------------------------------------
------------------------------------------------------------
----------QQENHLVEIRAQTFAFTRNI------ADLDSARKTL--------------
------------------VVPRNNEQNILKKHFETTGRTSAEGASMMEDS----------
----------------------------------------SEMGPKKYSAEPGH---HQY
APNINSYDACTKFSKAGVHLCIQCKTHNAASRRNTIF-------YQAVGEHDFKLTM---
---------------------KPAHTEGAIEKLQLEITAGPKAASK------------IM
GLVEVEG-------------------------TEGEPMDET-------------------
---------------------AVTKRLKMILGIDES------------------------
------------------------------------------------------------
------------------------------------------------------------
------------------------------------------------------------
-------------RKDTNETALYRSKQKKK------------------------------
------------------------------------------------------------
-----------------------NKIHNRRLDAEVVE-----------------------
----------------ARKQQSSLSSSSSSSSSSSSSSSSSSSSSSSSSPSSSSSSSY--
-SKRSKRREHNPHHQRESSS----------------------------------------
--------------------SSSQ------------------------------------
-----------------------EQNKKRNLQENRKHGQKGMSSSSSSSSSSSSS-----
------------------------------------------SSSSSSSSSSSSSSSEEN
RPHKNRQHDNKQ------------------------------------AKMQSNQHQQKK
NKFS----------ESSSSSSSSSSSEMWNKK----------------------------
------KHHRNFYDLNFRRTART-------------------KG----------------
-----------TEHRGSRLSSSSESSSSSSESAYR-------------------------
--------------------------------------------------HKAKFLGDK-
------------------------------------------------------------
------EPPVLVVTFKAVRNDNTKQGY-------QMVVYQEY------------------
-------------------------------HSSKQQIQAYVMDIS--------------
------------------------------------------------------------
------------------------------------------------------------
------------------------------------------------------------
------------------------------------------------------------
------------------------------------------------------------
---------------------------------KTRWAACFDAVVVN-------------
------------------------------------------------------------
--------PH--------------------------------------------------
------------------------------------------------------------
---------------EAQASLK--------------------------------------
-----------------------------WGQNC--------------------------
------------------------------------------------------------
---------------------------------------------QDYKINMKAE-----
----TGNFGNQPAL----------------------------------------------
----------------------------------------------------RVTANW--
------------------------------------------------------------
------------------------------------------------------------
-----------------------------------P----------------------KI
PSKWKSTGKV--------------VGEYVPGAMYMM-------------GFQGEYKRNSQ
RQVKLVFALSSPRTCDVV--IRIPRLTVYYR-----------------------------
------------------------------------------------------------
------------------ALRLPV------------------------------------
------------------------------------------------------------
------------------------------------------------------------
----------------PIPV-----GHHAKENVLQTP-----------------------
------------------------------------------------------------
------------------------------------------------------------
-TWNIFAE------APKLIMD---------------------------------------
------------------------------------------------------------
------------------------------------------------------------
-----------------------------------------------SIQGECKVAQ---
--------------------------------------------------DQITTFNGVD
LAS------------ALP------------------------------------------
----ENCYNVLAQDCSPEMKFMVL------MRNSKESPNHKDIN----------------
--------------------------VKLGEYDIDMYYSAD-------------------
------------------------------AFKMKIN--------NLEVSEEHLPYKSF-
------------------------------------------------------------
------------------------------------------------------------
-----NYPTVEIKKKGN-----------------------------GVSLSASEYGIDSL
DYDGLTFKFRPTIW----------------------------------------------
------------------------------------------------------------
------------------------------------------------------------
------------MKGKTCGICGHNDDESEKELQMPDGSVAK-------------------
--------------------DQMRFIHSWILPAESCSEG---------------------
------------------------------------------------------------
------------------------------------------------------CNL-KH
TLVKL-------------------------------------------EKAIATDGAK--
------------------------------------------------------------
------AKCYSVQPVLRCAKGCSPVKTVEV-------STGFHCLPSD-------------
VSLD------------------------LP--------------------------EGQI
RLEKSEDFSEKVEAHTACSCETSPCAA---------------------------------
-----------------------------
>Crassotrea_Apolp (EKC20363.1)
--------------------------------------------------------MKSS
SQYD--------------------------------------------------------
----------STKFGYQPGTTYEYDYDVDTTTLIQGASEGKSGIRMTAKVQVEVLSKCDL
VLK-----VRNVQLHERNAE------------------------SPENF---ILSAMSGK
FSQQLEE-----------NSLRFSFQDGRIESLCPADSETPWVLNIKRGILSMIQNTMEN
LQAD-----------------------------QKVSEADVTGTCDADYTV---------
-------------SENGWYSVTIKKHKNLLGC------------------TERHGYQTAL
QGTPYRVPSEIQSLPIMKSSHDCQQEIS---KSGILKGSSCTEQHVFRPFSRDSSG-AMT
ESRQTLKY----------------------------------------------------
---SNERTGVSTAKS-----------------------------------VTRKADMNFE
HH------------------VDTASSTKARK-----------------------------
--------------------------------------------------NIEKQLVNIC
AQTKGDVRPET----PRLFSD-------LVHIMRSADSQTLNDVYTNVQSG------ALC
SDNNQKVRK-------FFLDAVPMTGTPASVTMLTKMITDNEVTGIEADMWMTTLAFIPS
-PSKDMIR---EVMPLLKKN---------GKALLAVSSLVNTYCKK--------TRCEND
LDI------------------------ANV----------------ISALEDKIG---YG
CYVDNNNKENIVLSL----RALGNSGH-----TSSATATVNSCISRKDN-----PMEVRI
AAIE-AFRRAS-----CDNDRTEALKVFNDKEEDAELRIAAYLAIMQ-CPSKSIITTVRN
ALEKEE--VNQVGSFIWSHLTNLMESSSPFKQDIISILNSEYLKKEFDM--------DKR
KYSRNYEGS---------------FFLEKINTGASIESNLIWSSKSFIPRSLMANLTVDL
FG--KSVNILE--------IGGRVEGLEYFLESY---FGPNGYFT---------------
----------------------------------------------------------EK
DVKEATTQI-VKGIDEKKMKKIDSQFG------TGMDQLRGA--LYMRIFGNELSYNSFD
GLA---SFSSGFNVLEML---ISFEKQSGSFVLNQNNIRVEAA----ARDQKIEIEGTKS
NGNGQISLKTPFEG-----FKSQEISMTSTRDSINVRGI-----------------F---
------RGKTIELDASFLTSDDIQGTISLKTPFKGFEEQGVSMSYEKTLTGYQAQAKS--
-------------------TFQKKKIELSAQL----------TTDTVITGDLEITSSY--
-----------------------SGY-----------ERQKISVKVGNGNINVMI-----
------------------------------------------------------------
------------------------------------------------------------
----------LAMQHTVELKGQTLLRN---------GFLSVE------------------
------------------TTFPGFENQRLSLNIDQNRIHAVGLFRQKTIE----------
-------------------------INGELSAKKGSL---SIKTPF-----------DGF
KNQYIKFTAEGQKLIAEGTLMEKTVEIDALFNKDGKIEGELEIRTPFEGFKKQAIRFSHH
MTNRGCQTH------------ADVLFNQEKSEFDLSIINELNKEFK------------VS
LKTPITG--------YKEQVFCVEAVPS----PNGLKVHSEVHFD---------------
-----------------------KKKVEADFNYE--------------------------
------------------REPQLL---ANLIVKTP-------------FTGFE-------
-------------------------------------STSISFQR---------------
------------------------------------------------------------
-------------DGSLRNMQLSSSLEYGS------------------------------
----------SQTVSLFLRNIIQDSSSEHVLKFQSPYSDLSAKHTQSSE-----------
-------NGVFQSQSDLSFGSQYSISHSNLLRYSAAP-----------------------
----------------------------------MLDFTSTTTYTIDGATSTSEMKVYHM
GELQDFKTELMANYENEEASLS--VQFKSTSAIEGSFSIKSPVPYLRNVHAKFTHSGDQD
Q-----------------FTTSSDFHHEDIGKLEGTMTFFKQNWRRVNSNLVIKTP----
-----FVG---------------FEQTKLNLK---HTANRNSIRSFVDVSFGDDNNVRAS
VKGSLEPMEVDLV------------------FTSPFDGIENLHASTKYSNSGKKYNAEFI
MSSRNKAISLKSLL-DLDSSPVVFETVVNTPFSGLE------------TSKFMITSKGSL
RDFTSSI-DLQSFWLKMKSSASLRYSTFSDLDGSFSLSSD---------MNGLENFNFGL
KNERTDGEFKNQMTASWENGQ--SVVSTLTYSSKDSWGITTQKGSMMISTPFTQLRKLNI
QSSMEKSA---TSFKQSAVAEFNGGKVLDMDIAYTRDAKHTASLAMREPQPLELKAEVLM
SDAIKSGILSMNLDTTSTE---------RQAT------------------VEMKYTTDRY
N----------------------------------------QKKQTVVKIVTPSRSVEVR
GSGEMSSSRIFSSWDTLINNAKVFGFDAEHSLVERRNNYENM------------------
-------------------------------NNLKLRFPERSVAMSSSYQDKYDKK----
------------------------------------------------------------
------------------------------------------------------------
----------------------TVHGSI--------SWDADRD---------------IN
KKL--GVSASLFPQGDSLKA------------DVSFEIPSIGKDVK--------------
------------LDSEMTLNS---------------------------------------
-------------GSVLFDGKT-----------EFKYSKDEDKTVVIN------------
------------------------------------------------------------
--------------------------------------------------------SRIE
NIST-----------------------------------YSNKNYTLSFGVRHVF-----
------------------------------------------------------------
------------------------------------------------------------
-----------------------------------------------------SSVNIQL
QS----------HVGIS---------DNKYSSGINVDYLTAKRMKKNFALMGEI----DS
LRRQMNVEVVSPIK---------------SMRMSGKIETSP-----YRLSLRNVYDDSNE
---------------------------INSLITF-----------DTEKKLIEAQTSYDI
EN----------------------------------------------------------
------------------------------------------------------------
-----------------------------------PANVL-----------HF-------
------------------------VAKYVNASAILA-EVYREENSRRITDSLFAMRLNTS
RILHTRIHWRPTMINDLKV-SGLGKISLYSR-----------------------------
-------------KMNTAFSEVADAVGKELNS--KYNLIREAASNG--------------
---YRPYGIILEEMIEELSKRFPS--------------------ADFTMLRNLIKSNTVQ
WQAFPGKDKY----DLYVEFTKELMTLIESRGGYYYAELMDVIGQQFLELSASLESAMKH
YEDAVSRISKN------------QLSEYIGSKYNSLLKTATEYQVPD-------------
-----------IASQYTNAIYD---VRDQISSRMNGPVLATIKEAAGQSY----------
----------------------------------------HLGYDAYKFWEVEENIKSV-
------------------------------------------------------------
-MKNIFEMIKKDIEEEFSILKN-----------------------SV-------------
-SNLRNSKITVFDLKSGELQMDT------------------YLPVSMTSLQELPKFS---
----------------------------ISKFTSKLHSYFPKYRNKMGSLSEYIP-----
------------------------------------------------------------
------DSDASNWVPPFKGKG-----------------------------DHFTTFDGKE
FDF---------------------------------------------------------
---SGKCSYVLTRDYIDGNFSIIINYH---------SKNEKHLI----------------
--------------------------ITTATKTLQIAPNGK-------------------
---------------------------------LLVD-----------GKITSAPY----
------------------------------------------------------------
------------------------------------------------------------
-----QSTELKIVQEAE-----------------------------SLNVNGRGFSV-KY
NIPRDELKLVVSGW----------------------------------------------
------------------------------------------------------------
------------------------------------------------------------
------------YHGKLGGLFGTNNNEIYDDMMTSSRRTVV-------------------
--------------------DVDPFVNSWEVDR-KCR-----------------------
------------------------------------------------------------
------------------------------------------------------------
------------------------------------------------------------
------------------------------------------------------------
------------------------------------------------------------
------------------------------------------------------------
------------------------------------------------------------
-----------------------------
>Xenopus_ApoB (XP_002934538.2)
--------------------------------------MGNE-KLLLLLLLASA--LAQE
DGSDSQ---------------------------------------------------DST
-C-------SKAALKFKHLRKYVYNYEAATTSGVSGTADSQSGTKFNCKVELEVPQSCNF
ILR-----VKQCTLRE------------------------VYGVSSEGKALLKKSKNSED
FSNAMTK-----------YEVKVTVQDGKNVVLYPDKDEPLNVLNMKRGILSALLV-DET
QE--------------------------------TDYMDTVYGKCTSEIKV---------
------------TGRKGNTPTDVTVKRNLKTCDRFTPIRDYVNPLAIIKGMNRPL-----
-------------STLISSSQVCQYSLDPKRRH--ITEASCAETHLFLPFSYRDQYGING
KVTQTLKL----------------------------------------------------
---EDVAKTN-------------------SRDFDPDTS------------LARGFAL---
------------------------EATKT-------------------------------
VSKNED--------------------------------------------AALENLQELQ
KLSTSEQNQQR----ASRFYK-------LVTALRGLNNDSLGPL-----VPR----LMQL
SSP-------------IALQALTQCGTPECFGGILQVLRSGDISPVISDTVTFGLGLLPS
-PCTKRVR---ELLNMA-------QYQSSRASFYALSHAVSKFYEE-----------QQT
VT---------------DELRDVADFMLSL--------IGNEC-----------------
----TGNEDKTFQTL----KAIGIMGSAMEATNPEIKSSLLKCARGQAS-----SPDIQK
AAIQ-AFRRMT----MTDDVRGVLVQVFQDSNAPEQKRLAAYLMLMK-NPSQSDLRKVVK
VLLRDD--NKQVKNFVSSHIRNILQMDAPE-A--EGLKTKLQEALKSSQPLNVDT--DFT
KLSQNYHFSRDVTIPGL-----------YDAAGADMVANIIFDSEGYMPKEAMLEATLNV
FG--KSVDMFE--------IGVEGKGFEPTLDSL---FGNGGFFP---------------
--------DCTLKALYWADGKLPDKV-TE-----------ILFKW----------YGVPR
QSGQNQDLT--KAILY-NVEKLIKEV-------RSNYAPEAK--LYLEILGKELGYLQLN
D-------------FRTL---GSMLLRTLHTTQELPAQIMK------AISKGAETDLFLH
YIFMDNEFDLPTGSGLQLQVSFSGVIAPGTRAGMKFGG----------------------
------RNIRAELSMKPAVAVEFVTQMGIQIP-----------EFSRHAVLMNTNLYHES
GFEGRFSM-----------KEGQLKFSIPAPKTPTKLFSIRNQLNLVFASKTEIMASIF-
QNRVAQASCR-PLFK---GINSCTNLE---YSNASGKEGAPYFPLTGEARFDLE------
---------IQPTGEV---------------------------EEYSVIASYNLNREDED
MVDTFILSAQAEGSGPSDAKLITKYNRNKVILTSDVQVPNYD---VNFGAIMKLNDESTE
SKKSYAVMLDVHNQQVPEVTLTGKISYDGMRDAQMEGMLSIPRLKVQLTSQASLQDFVQS
LRIQMQSSAQICSLSGSGSVAFTYDNEKIDLEWSTETNTNVKKIISQLPDVEFSDVYNYP
EMMKNYANEALDFKVAQTDMTMRHIASQSLVAANNWLKKTSKDIPFANTLHNKLTALKEL
DFPELGFP-----PLPEILFLNSNGRIRGMFSKDSI-D--ITIPLPYGGRTTKQL---MS
MRSPPVDMPSIGLKFPSKEFRIPSFTIPESYQLKVPLFGSIDLSSNVKSNYYNWSASYSA
GNTPSD-F-PSYKADYEMKANAIWDILSYKIDGAAAFSYNPDKFVL---MSYTGSVLHNL
LEANINLKETYNFQSNPIVKETIMFDVKSILGVEGSFTSEAETASTNNLVTCDYNINGQF
KLASLLTTSDYTLRVTFNTDNLQLNTESSFNVD---------------------------
---LSIIKLTNKMSAMILSERVTITSTTDVQDGALTNTMTLDYRNRQLTYKSDTNGNYYN
LIGLNKFEVTLSRQMAAIRSEYQADYKRNRFYTLLSGSLNSQGLELNADVSLNSQVNRAA
HKATLKISQEGLSTSATTNVNFSPLTLEND----LNAAIGLTGGMMKMTANGRYKEHNAK
FTVDGKAALTELSFGSVYQATVFGVGSKNVLSFKISKEGL-KFSNNMMGSYDQMKLENSN
DLVISGS--LAHFNSKLENALSTDKSYKHEFDLQLQPYTMTAMLNNEFLYGALQLSNMGQ
MELAVFSIKVNGNMRGAFDKDNVKHSYAFSFSDLTANVKTDTVANIQGTAHSHNVNM---
-EIAGLSASFSSSTNSETKST-------------------RFTNAIRSVVAPFTVTVDSH
--------------------TNAD----------GRLSIFGDHSGELYSKFILKAEPLSF
NLVHDFRGSTSHTLNSRNRHTTLLDYKVNALVTPSEQASSWKLKSQLNQNTHNQDFSLYN
N---AEKIGIELSGQTLADLSILDGHIRTPFGV--FNPIDALSLRDSVTTPQEFSISGFV
KYDKNKDVHVINLP-FIENIGSLFEKVRSILLTSLQ--ALQNSLKSINIDQYVKKYKMTL
NKIPEQMNDYINNLDLERRINELKEQLIALTKD-VKLSSEELYKAISSTLQTARENLMS-
--YL--SGIQQYIQENYDLERLTKAIETL------------------LQQFIENVKSLEK
QYNIREKAIDMVKGLQNQVEKININELGESLAAWIKNVDDLYQIQANLRQILQKIQSLIQ
SINIEQIAINVREYFQSIDFSEYRQRLMRALPINEINTAAEYIQDYIVILLMEYEVTEKF
NAVVDKLQDVVSEYEIDKKVQTLLENFIQLLNQQKVKETIKKVTDMLTNIDIKMY-----
------YRRLMAFIQDSVKKVKEYDFK---KLVDDINEFLNVCVMKLK-SFNYEKFVDDV
NNWIQEVRQTINDNMKALE-------LPQKAQALKQYMNDVSVMATEYVQQVRDTRLSAV
MQWYEDIMSSAILNELRTRILQYL-------EDVRDTINSMNI-----------------
------------------------------------------------------------
----KQEIQIYLQKLSQAY-----QRIV--------TYVTNEWK------NMSEKIEMFA
KEH------SIEEWAERFKLFI---------E-EGFPVPEMNLGLMTIPPFEVS-LRALK
DATFKTPSF-TILLTDLQVPSVEINLKKLK-----------------EIEIPSR------
--------FVIPEFTILSSIKVPSYVIDLH-ELKLRIVRIIDQVLHSDFQWPSPETYLKD
LKMSDMGFPAITFPEMNMPS-MQIPEIKIPKLNLNNFQFAD-------IQIPEF------
RLPQ---IPHSVSVPTFGKLS-SSFIVKSPFLTLSTAA-----EMKNGTVSEKNP-EFIA
SLSATSTSMIEALAFNLVADARISAPMLEQL-ILKETVAASNKYFKLDHNSEATFAGSY-
----------IQTKVQTVASLKTEKNEASLDNAILVRLQGRITAESNTKYSHKLNIPEFD
ISSQLELQNDVESFLEAGRILLISSGKGNWKWACPLISDEGTHQS---NLKFNIMGSL--
----------------------------VELSGSNKITDKYLKL---DQAFKYDSALLSY
VNVDITSKAESPYVGNSII--------SVKGSGQLSDMTLGLTATHNAELSG----RATG
TIQNALTFAAKPFDINLSTTNNGNLKVGFPLKLTGKIEFLNN----YNFILNT-------
--------------------------------NVQ-------------------QISWQV
NG--------------------------------------------RFNQYKVSHTISVG
NNEDSVVAIVGMNG----------EANLDF------------------------------
--------------------------------LTIPI----------------SIPEMNV
PYTSMKTPEVKDFSLWEQA----GLKKLLTTT---------------------------K
QNVDLNVKLQYKKNMDVHS-IQLPLDSLYDSINSNMKVLTK------------------N
FEKG----------RDNTLRMLTDSYNEAKAKFDKYKV-ENSAGKAPRTIRVPGYTIPLL
NIEVSPF-----------SAELPAFGYVIPKEISTPSFSLPVMGFSIPTYTVVLPSLELP
VLHVPNTLRKLTLPKLKLPSGPHTI-SIPAMGNLTY-------DFSFKSNVISLTTSAGL
YNQSDLSARISVASTSIINALQFTIDGTTGLTRKRGLKLATALAV-KHVFVDGKHESSMS
LGKRNIEASVVTNAKVSLPIIQLTFKQELNGNTKTKPNLSSKMSL---SY--SENDAIMV
SKGMIDHTLTIEGLTSYFSMETKTNGDITGTLLGQQGFSGKFTNEANTYLNSNGLRSSMK
LVGSSKADSVGNLDVAENLAVEATTSRIYAVWEHNGENYLRVTPLFTTKGLQNCKATFEL
ALWSLLANLQVKIEQPNSMLENLALNQEILLSANEEKQEIGLNGD---------------
--GTFHTIILAHNVKLSNDKTDARFQIDGSLQGHASMLKYVILPVYEKSLWEILKFDVTT
SEDKQQYLNVSTSVTYTKNKEGFWFPIPINKVADGFVIKFPAVTLKPPQWMKDLPNTMRD
MELPEVPSVLEIPSFKVPFTNLNVPSTKLDLNNIKISEIKSTLPFDINLPSLPQIKFPKV
DITTKYITVEEYKIPFFEVTIPQHQITLARYTLPKSF----YNIDFNSLVNKIADIDLPT
I--------------EIPEQNIEIPPIKMNLPAGIFIPAFGALAGTAQLSSPIYNLTWTN
KMANNADGFVASIDASSSSTLRFLEYDL-DASASTAPTNGLVLQ---GTFAHTDLSINWK
DDINFNGLRIPGHNIDIDIKSPTFTDVQIRSQQENNKITSSVSSSSAGTLGLVLEKESSA
LKGKLFSRSLSTPGKDTLIMKGEVSLKNPERIQYKINWREEAAMDVLNGLKERLPKISNS
IHNCVNKYHKEHFGMEISEAGLKMKENLQDKIASTYRSTANEINNIEYQLQSTARGASDK
YNEIVNSAQKWYQDPKDMSMFLNDGEYK----DKAIELVRAYQNKMKDLIDAAIKFVKNT
RFQL-PGQSRKYTGEELFNLGMKNVASNIDAFFKAMQQIYDACVQYINRTELKIPGT-EV
TIKGKEITDACKSFSANLERMTKKAIQDLQGVSLESALNQLKSFIQVITQKTVDMIKALQ
TKNIEDVKLQFQQMYSDAMKSDYARELQNLVEELKKATSQLQKYAQTGHEELSEKLKQLQ
VYAKALREEYLDPNIVGWSVKYYEIEEKVIQLLQKIVDSL--------KDLSSQYGINTA
EITEQTKDFVKKYYQHANDLLTNANGQGKELIRRASIDLEDRVTKWSATARQLSQNANKI
LNEKLQATSNLFVNSYEKLIAEASRLIDIIIQNYNSFIEY--------------------
-------------------------VNQLLQSIQ--------------------------
-----------NSATEEM-----------------------------------------K
TYIST----------------------------------------RKGELKVEVP-----
------------------------------------------------------------
-------HPFDWKSFDEIPHLREDIISKRA-------EIARAMVLDG-------------
----------------------------------------------IDKGSQKWEELQQF
IERQLQEGKLTAEQIIENIRNWQKN-----------------------------------
-----------------------------
>Gallus_ApoB (NP_001038098.1)
--------------------------------------MGPV-RLLLLLLLLSSGVLTQE
GTPENG---------------------------------------------------NPG
-C-------SKDAARFKSLRKYVYLYEAETSSGITGTADSRSGSKITCKVELEVPQLCQF
ILR-----TMHCSLRE------------------------TFGVDSERRAMLRKSKNSDD
FANAMSK-----------HELRFSTQDGTKVKLYPEKDEPLNVLNLKRGIISALLAPTET
EENI-----------------------------KTISMDTVYGKCDSEVEF---------
------------KSRRGSVAEDISINRNLKACDNFSPIRDYVSPVAIVKGLNIPL-----
-------------STLLSSTQSCHYSIDAKKKH--IRDVVCSEKHLFLPSSYKNQYGMMT
EVNQTLKL----------------------------------------------------
---EDNQRMN-------------------NRNPDGDEL------------EEKGLAL---
------------------------ESTDAK------------------------------
FSRQGD--------------------------------------------AVLKILQELQ
KLTASQQNQQR----AKLFYK-------FVSGLRSLHNSTLGSL-----VPK----MMET
SSS-------------ITIQALIQCGTPECYSAVLQILRTGNVNPLVVDLVTYTLGLLPS
-PTPKRIR---EILNMA-------QYQPSRASFYGLSHAVTKFYNE-----------KMI
VT---------------EEITDVADFMVSL--------LGTDC-----------------
----SGDAELTYLTL----RAIGNMGAVMEKAKPSLKASLKTCIRNQAA-----SLSVQK
AAIQ-AFRKMT----ITEEDRSALLKEFQEGDAPTDKRLATYLILMK-NPSPADLAKIMR
ILTREK--NEQVKSFVASHIANILDSDEVG-I--EDLKSHVEEALKGNE---VPTAKDFR
KFSQNYQVSKRVSVPGL------------NPISAKVEGNVIFDPSSYVPKETMLKTTLNL
YGF-GPSDIFE--------LGLDGKGFEPTLEAL---FGEKGFFP---------------
--------DTASKALYWVDGKVPEQV-SK-----------ALFDY----------FGYSH
DGKQDQEIT--KAVIL-NLEKLIKEL-------SKKEAPEGR--AFLRILGEELGYMKLS
D-------------FKLL---GSVALECIKTLQRIPEIIAQ------AISKGVDKDLFVH
YMFMDNEFELPTGAGLQLKFALSGIVTPGAKVAVKLHQ----------------------
------KSMQAELIAKPSVAVEFVTHLGINMP-----------EFARSGVEMNSNIFHES
GIEAHVSV-----------KAGQLKFSIPAPKTPTKLLSISNTLHLVSPAKTEEIPPLI-
ENREFSTSCK-PFIS---GLNFCTKLL---YSNASSMEAAPYYPLTGETRFEVE------
---------IVSTGEV---------------------------KEYSASANYDLQREGTD
LVDTLKFAVQAEGVKQHEATLTFKYNRDRKILTSDVSIPDVD---VDFGTNFRITDESVS
GKKAYIFVIDFNNKKISEVTLTGQIRYAGIEEAMLRGTVSIPRLQTELKTEALVNYSPTK
GYLQMSSSVGTHGNTVSKRVLLRYDSEKAELEWNSGATAAVGRMSSAF-QVDFSD---YS
KTLEKYANELLDRKVALTDMTMRHIVSQFIVATNTWLQKASKDVPYAQTLQAKLSGLQEL
NIQKIKLPV---ITIPEELFLKSEGRIKYSFNKNSF-L--INIPLPFGGRSSHDIRVPQT
VKTPRLVIESMGINIPSQEYRMPTFTVPESYPLLVPLFGALEASASVHSNYYNWTAAYTL
TNSSTEKT-ARIGTTYAVNADSVFELLSYNMKGSGEASSSRNGFT----CAYENHLKHRL
LTSDFKMSRTKSYEPTSVSNCTIFLMASSALGPQLSFSSDVVSEKTNNMNINNVRIEGQL
EVASVFARSVYTMSSSYNEKRRVLEGKSNLRLD---------------------------
---SSYLQATNHLSGRYTDGVFSITSASDVQNGLLKNTASLKYENSQLKITSETNGRYLH
LAAVNKLEFLLSKKMAALRSEYQATYKQTQCYALFAGSLNSQDLVFNTDFSLTDQRNRAA
HKSSLNVNQYGLASSATTNVQFSPLTMQSE----MNAKLDTSGGSVSLSSSGRYGKNNAK
FNVGGRVSLTEITLGSEYQSTILGMDNKHVLNFRINKEGL-KFSNNLQGSLKEIKLEYTN
DLNIPGL--SLTFVSKLDNSFSFDKFHKHVFDLQLQPRSLTAKLNNNIKYTKTEVSNKAE
LLLEPLKLNLGGNVRAAYGTDEVRHTYAITYADLTANFKTDTVANVQGAAVSHRVNL---
-NVAGLASSITMNTNCDSKSL-------------------RFSNALRSTMAPFTITADVH
--------------------TNGN----------GKLIALGEHTGDLYSKILFKAEPLAF
TFSHDYRGSTSHSFKSMRRYSTQLDNKFHMLFTPSEQSSAWKLKSQLNNNIYSQDINAYN
D---AEKIGVELSGRALADLSVVDTAIRLPFMSEEVNVIDVLGLRDSVSEPQEFSISGSV
KYDKNKDMHVINLP-FLEHFPVYFEQIRGAILSTLQ--AVQNYLKNIDVDQYMKKYKATL
DEFPQHLNDYMDKLDLKGRASTIKTNLIAFTKD-YRITSDDLEIILEKALDNLQEILLQL
QVYL--VQIEQYIKENYDQFDINALIAQL------------------LDKIVEKMTALDE
KYKIRVTVVDTIQKLQFFLNQYYPSNIGSNTMTWIKNIDDEYRITGRIKENLEQLKIQIQ
NIDIRSFAENLKRKIKIIDVKQLLEKLKRSLPIKKMKEVLEQIKDFILSWMEEYEVSEKI
SAFRGHMHKLIVKYEIDKHVYFLLDRMIELLNQYRIRETVRKMTTYLRKIDVKTC-----
------FDKIVSLIDDAVKKVQTFDYE---MMIKKLNKFLDMIIKKLK-SFDYNQFVDDT
NNKIQEIIQKINEELRNLE-------LPQKAEALKQYMRDFNAVVSKYVEQLRDTKLVAI
INWLKELIDSTTFTNLKAKVNEHL-------EGLRERISDMDI-----------------
------------------------------------------------------------
----AKEFEWYLQKISQFY-----NSVV--------IYISEQWN------IAFKKIVTLA
EKY------DLKNWAENLNQFI---------E-TGFKVPEIRTVIVTIPAFEFS-LRSLR
EATFRTPDF-IVPLTDLKIPSYEINIRRLK-----------------DMKIPAK------
--------FTTPEFTVLNSFKVPSYTIDLN-EIKFQIVRMIDQLISGEFQLPAIDLYFKD
LKMRDMPFSEISFPELQMPQ-LEIPELLIPKLNLNEFQIPD-------LKIPEF------
QLPR---IPHTVTAPTFGKLS-GAFRVASPFFTLSTQA-----EVHNTTASANSP-EFVT
SLSAQATSKLDFLVFSVIADSHILAPEMKQL-KLKNSMKVSHKFLKIDHTNEVVFLGTS-
----------VSGEAETRAKFSAIKNSIELQNNLMVNLQRKIQMQSGTAYSHRLNIPEAD
FSSQADLVNNMTTEVEAGRISFTSNGKGNWKWTSPNFSDEGTHNS---HATFRVDGPI--
----------------------------LIFFADYRINDRYLKV---SQSMRYECGFLSY
ATLQVQSEIESQRVGRSIL--------NVKGTGQLGGMKVELTGSHNARLNG----RITG
TVNNDFFFLVQPFEIRLLTNNDGNVKISFPMKLTGKIDFLNN----YGLSLSS-------
--------------------------------SVQ-------------------QVSWQA
TG--------------------------------------------RFNQYRYSHNMSAG
NNDDRIEAHVEMSG----------DANLDF------------------------------
--------------------------------LNIPL----------------TIPQLHI
PYTGIQTPQLKDYSLWEQA----GLKNLLKTT---------------------------R
QSFDLNLNAQYEKNKDMHV-IPLPLATVHEALNKYIIFFNK------------------Y
FERG----------RNTALDFLTKSYNEAKTKFDKYKI-QTSLNKLPRTFRIPGYTIPIV
NIEVSPF-----------TAEMPAFGYVLPKEISTTGFTVPFIGFSVPSYTLVLPSLELP
VLHVPQDLRTLKLPRFRINSPSNQI-LIPAMGNITY-------DFSFKSSVITLTANAGL
FNQSDIAGHLSISSSSVIDALQFKLDGSTSLTRKRGLKLATALSLNNNKFLGGSHDNSIS
LTKKNLEASMITNAKINTPVFKMNFSQELSGNTKSKPTISSGLKV---TYDFTTPKHGIS
AKGGVAHKLALETLTSYLSVETSTKGNIDGAIYTGNSFSGALDHEANTYLHANGVRSSLK
LEANSKVDGLWNSEMKEILAVEASTSRVYAVWEHNGKNFARYTPLFTTTGSQKCKATFEL
APWTVSADLQIQVTQPNSFLDTASVNQVVLMKVSPTDQKVGWKGE---------------
--GQIQSLSLRHDMQLSNEKSNAKFDISGSLEGYMDFLKRINCAISKKSLWDILKLDVTT
VADRKHYLNASASFIYRKSDDGYFFPMPVIRLSDGFTFSIPELHLKAPS-----------
-------PVLSTPEFRVPFSTLQVPAYTIDLRNIKIPQTLNIMPFDVNLPTLPKLRFPRV
DVGANYITLEEYKIPYFEVTVPEYQITVSQFTLPKSISLGSFHVDLDEVANKIADFDLPT
I--------------TIPEQKIEIPPLKVSLPAGIYIPSFGALTGSLKVASPLYNVTWRT
DLTNKKESFEVSIDSTCSSTLQFLEYDL-NVVSNYKYEEGKFVKKTVGSFAHRDLSANYI
EDLALQGFGTVENTASLDVISPTFADVHVRYQMTDNMISSTVSSPSAGILGFLVQIETDT
LKEKFYYRTLSAPQKDIDILKSEISFRNSDIIQIKLNWKEDAAKDLLLGLKEKVPKMTSA
VYKCVNRYYKEHMGLDISDATVIMKNILQNNADKAYMFAARQVDQMDVQLRTAANEASEK
YQEMKVKARQLYKRAAEQAEQIDYQRIKARLLDATVDLMEEYHSKIRHLIDSVIEFLKTT
KFQI-PGLSEKYTGEELYLMTTEKAAKTADICLSKLQEYFDALIAAISELEVRVPAS-ET
ILRGRNVLDQIKEMLKHLQEKIRQTFVTLQEADFAGKLNQLKQVVQKTFQKAGNMVRSLQ
SKNFEDIKVQMQQLYKDAMASDYAHKLRSLAENVKKYISQMKNFSQKTLQKVSENLQQLV
LYIKALREEYFDPTTLGWSVKYYEVEDKVLGLLKNLMDTLVIWYNEYAKDLSDL----VT
RLTDQVRELVENYRQEYYDLITDVEGKGRQKVMELSSAAQEKIRYWSAVAKRKINEHNRQ
VKAKLQEIYGQLSDSQEKLINVAKMLIDLTVEKYSTFMKY--------------------
-------------------------IFELLRWFE--------------------------
-----------QATADSI-----------------------------------------K
PYIAV----------------------------------------REGELRIDV------
------------------------------------------------------------
--------PFDWEYINQMPQKSREALRNKV-------ELTRALIQQG-------------
----------------------------------------------VEQGTRKWEEMQAF
IDEQLATEQLSFQQIVENIQKRMKT-----------------------------------
-----------------------------
>Capitella_Vtg (ELU00944.1)
----------------------------------------------MRWIVAACLFVATY
AVV---------------------------------------------------------
PT-------PSLDKAYQGGWEYQYKYDSQVLTGIPSTDDKYSGFKINGNVRLQFVDQSNY
LKVN--LAIEDVEVFKVHGNLGKE--------I-----------------LPSESVPEGQ
LERISNTPQGKILIKEITKICSFVLKNGQIEDLKVEETEPYWSVNLKKGIVQLLKINLKE
RDVH-----------------------------YTVTEEDVLGRCESQYTL--RPLS---
--------P----------YLRLTKVRNLDTC------------------VEKPIIELGL
FSGL-----PKSKENVIEPSVHSEYVLYTENERYAIKEVVLKSTYAFTPTQKTSDS-IVT
YTRQSMVF----------------------------------------------------
---SELNQIRTSLNTAKLTK------------------------------IEKSLIYVV-
------------------PNPVLPSSKYDRK-------------TLVSDISSDEH-----
-----------------------------------IT-------------IVDELLTSIL
QKMSTPLIDEQ---VLGDMSE-------LNQLLRHLSTDDIMTLVRKYTCKMEL-C----
------YRKLE-----LLLDVVPSLVTDAAPKVVITLVKEKIVTGIRASLMINTMALTAN
-PTPEVIDQCVQVYKVLSAQRSNEDKLVTRSLVLAIGTLANRLVNM-----------QQN
IG---------------MDTLSTKPVLRSVV-------------------------GELR
SMLRSASSNEEKLRL---IKTIGNFGE------PSFFPELKTIIEDKRI-----PLLIKS
QAMF-ALRKIAYMPEIKEEVLNIILPIFMDAQEETRVRTAAFLVITQSRPTYRQLETIAH
RMETET--CQQLKSLVYSVYVKIAKTQSGERWN-REMVESARRCLKFMTPV------EIM
PWDSHVMYTEV--------------YSEMIKIGGVVQTLVIKSPRSILPASLVTYVKGTM
FG--KYIDILESLHKTFQQAGVQTKGLEGLIKKIVQWFQNDGD-----------------
--------ETLTSIMRLLNT--------------------------------------NE
ETIRGSYIA-E------QINNILNKLPV-----EDMEDSEFQAMAYIKVTTHELQYISIN
K-------EDLIDLFQTQS--FTSFLR--------------------TLFEGRQFRWNK-
FVHMDSTVVLPSPVGVPIYVNFTTIHVHSFVGFVKVEGFESL----------------IN
SMMSGYSLSLNDLKLKLKTDISSVTKIGVKMGSI--------LNGLLTGAATKLRLVSNI
PVDFEISFESNTGKLIVKENLSEQKIQL---------------------------VKL--
-------------------------------------VNVPLTYFI-TLPTELTL-----
--------PIWKQQF---------------------------------------------
------------------------------------------------------------
----------HEETRILN------------------------------------------
---------------NPKIVTPHAREYSLPLLVIPVAIDVETKL----------------
----------------------------------------TYGNPRWSAW----------
--------------------------------------------FPMIGRQELYVTLNK-
---------------------QSIRCPTIIYEIDLNEIPRLYQCTEE-----------IR
GNYRTDR-----------------------------------------------------
------------------------------------------------------------
------------------QSPFAYESLSEMTVV---------------------------
RPDEVFVKKCPAVKIPVVI-----------------------------------------
------------------------------------------------------------
-------------TTEEKSRSIEILTTYIR------------------------------
---------------------------------------------------------SPN
WMIH-------------------------QVNFQLT------------------------
----------------------GKSLYGVPYGFENIKMFTETLVNVESMIEGHSR-----
------------------------------------------YPIIK-------------
------------------------------------------------------------
-----FTFGLG-------------------------------------------------
------------------------------------------------------------
------------------------------------------------------------
------------------------------------------------------------
---------VNRLDEN--------------------------------------------
------------------------------------------------------------
----------------------------R---------------------IVVKVVKDA-
------------------------------------------------------------
------PDHIF------------------------ENEYRSQ--SNSPATFKYTIVI---
------------------------------EHELTHEVKEILTTSQSYL-----------
------------------------------------------------------------
------------------------------------------------------------
------------------------------------------------------------
------------------------------------------------------------
------------------------------------------------------------
---------------------------------EPLYAHYLNKVAVS-------------
------------------------------------------------------------
---------HIL------------------------------------------------
------------------------------------------------------------
------------------------------------------------------------
------------------------------------------------------------
------------------------------------------------------------
--------------------------------------------AGNNEIKCFL--KVVP
QWEKVFIVIDLPTG----------------------------D--RYLMKLP--------
---------------------------------------------------------WKV
------------------------------------------------------------
------------------------------------------------------------
-----------------------------------PF-----------------------
------------------------------------------------------------
------------------------------------------------------------
------------------------------------------------------------
---IRPLA----------------------------------------------------
------------------------------------------------------------
------------------------------------------------------------
---------------------------------LNEP------------Y----------
---------------------------------------------------------SL-
------------------------------------------------------------
------------------------------------------------------------
------------------------------------------------------------
--------------------------------------VVPPYSQQMVQLER--------
----------------------------------------------ITSYGKCVLDK---
--------------------------------------------------TSLKTYDGHT
V--------------SLPRVFFE-------------------------------------
----PNCEMLLTRDCSQQRLFTL-------TTKPVDTTGQKAIK----------------
--------------------------LVVPEYKIEVIPPTQ-------------------
--------------------NHWYSWSKGADYEIRIN-----------DEKTTIRT----
------------------------------------------------------------
--------------------------------------------------HEPI------
-----ILNSKKTSRPES---------------LYVIEQVSD-----VVSIKCIKTGL-RV
TLDGSVVTVEPSST----------------------------------------------
------------------------------------------------------------
------------------------------------------------------------
------------SMGELCGLCADFNMDASDDVKANHVSHAE-------------------
--------------------NLKQHFLKYIIQSESCRAEGL-------------------
------------------------------------------------------------
------------------------------------------------------------
------------------------------------------------------------
------------------------------------------------------------
------------------------------------------------------------
------------------------------------------------------------
------------------------------------------------------------
-----------------------------
>Apis_Vit1 (Q868N5.1)
M-------------------------------------------LLLLTLLLFAGTVAA-
------------------------------------------------------------
----------DFQHNWQVGNEYTYLVRSRTLTSLGDLSDVHTGILIKALLTVQAKDSNVL
AAK-----VWNGQYARVQQSM------------------------PDGW--------ETE
ISDQMLEL---RDLPISGKPFQIRMKHGLIRDLIVDRDVPTWEVNILKSIVGQLQVDTQG
ENAV-----------KVNSVQVPTD--DEPYASFKAMEDSVGGKCEVLYDI--APLSDFV
IHRSPELVP-MPTLKGDGRHMEVIKIKNFDNC------------------DQRINYHFGM
TDNSRLEPGTNKNGKFFSRSSTSRIVISESLKHFTIQSSVTTSKMMVSPRLYDRQN-GLV
LSRMNLTL----------------------------------------------------
---AKMEKTSKPLPMVDNPESTGNLVY--------------IYNNPFSDVEERRVSKTAM
NSN-----------QIVSDNSLSSSEEKLKQD----------ILNLRTDISSSSS--SIS
SSEEND---------FWQPKP-TLEDAPQNSLLPNFVGYKGKHIGKSGKVDVINAAKELI
FQIANELEDASNIPVHATLEK----FMILCNLMRTMNRKQISELESNMQISPN---ELKP
NDKSQVIKQ---NTWTVFRDAITQTGTGPAFLTIKEWIERGTTKSMEAANIMSKLPKTVR
TPTDSYIR---SFFELLQNPKVSNEQFLNTAATLSFCEMIHNAQVNK-------------
---------------------------RSIHNNYPVHTFGRLTSKHDNSLYDEYI-PFLE
RELRKAHQEKDSPRIQTYIMALGMIGE------PKILSVFEPYLEGKQQ-----MTVFQR
TLMVGSLGKLTE--TNPKLARSVLYKIYLNTMESHEVRCTAVFLLMKTNPPLSMLQRMAE
FTKLDT--NRQVNSAVKSTIQSLMKLKSPE-W--KDLAKKARSVNHLLT-----------
HHEYDYELSR---------GYIDEKILENQNIITHMILNYVGSEDSVIPRILYLTWYSSN
GD-----------------IKVPSTKVLAMISSV--------------------------
--------------KSFMEL--------------------------------------SL
RSVKDRETI-I-----SAAEKIAEELKI---VPEELVPLEGNLMINNK---YALKFFPFD
K-----------HILDKLPTLISNYIE--------------------AVKEGKFMNVNM-
LDTYESVHSFPTETGLPFVYTFNVIKLTKTSGTVQAQINPDFA-------------F---
---------IVNSNLRLTFSKNVQGRVGFVTPF----------EHRHFISGIDSNLHVYA
PLKISLDV-----------NTPKGNMQW-------KIW----------PMKGEEKSRLF-
------------------------HY-----------SVVPF------------------
------------------------------------------------------------
------------------------------------------------------------
----------VSNHDILNL-----------------RPLSMEKGTRPM------------
--------------IPDDNTSLALPKNEGPFRLNVETAKTNEEM----------------
--WELIDTEKL-----------------------------TDRLPYPWTMDNE-------
--RYVKVDMY----------------------------------MNLEGEQKDPVIF---
-----------------------------STSFDSKVMTRPDTDSE------NWTPK-MM
AVEPTDK-----------------------------------------------------
------------------------------------------------------------
------------------------------------------------------------
------------------------------------------------------------
----------------------QA------------------------------------
-------------NSKT-------------------------------------------
---------------------------RRQEMMREAGRGIESAKS----YVVDVRVHVPG
ES----------------------------------------------------------
------------------------------------------------------------
-ESETVLTLAWSESNVESKG--------------------RLLGFWRVEMPR--------
--------------------SNADYEVC-IG-----------------SQIMVSPE----
------------------------------------------------------------
---------------------------------------TLLSYDEKMDQKPKMDFNVDI
RYGKN-------------------------------------------------------
------------------------------------------------------------
------CGKGERIDMN-----------------------------GKLRQ----------
-----------SPRLKELVGATS-------------------------------------
--------------------------------------------------IIKDCVEDMK
R-----------------------------------------------------------
------GNKILRTCQKAVVLSMLLD-----------------------------------
------------------------------------------------------------
------------------------------------------------------------
------------------------------------------------------------
------EVDISMEVPSDAL------------------------------------IALYS
QGL--------------------------------FSLSEIDN-----------------
------------LDVSLDVSN---------------------------------------
------------------------------------------------------------
------------------------------------------------------------
--------P---------------------------------------------------
------------------------------------------------------------
------------------------------------------------------------
------------------------------------------------------------
------------------------------------------------------------
------------------------------------------KNAGKKKIDVRA--KLNE
YLDKADVIVNTPIM----------------------------------------------
---------------------------------------------D--------------
------------------------------------------------------------
------------------------------------------------AHF---------
------------------------------------------------------------
------------------------------------------------------------
--------------KDVK------------------------------------------
------------------------------------------------------------
---LSDF-----------------------------------------------------
------------------------------------------------------------
------------------------------------------------------------
-----------------------GFSTEDILDTADEDLLIN-------------------
----------------------------------------------NVFYED--------
------------------------------------------------------------
------------------------------------------------------------
------------------------------------------------------------
------------------------------------------------------------
-------------------------------------------------ETSCMLDK---
--------------------------------------------------TRAQTFDGKD
YPLRLGPCWHAVM-TTYPRINPD-------------------------------------
---NHNEKLHIPKDKSVS------------VLSRENEAGQKEVK----------------
--------------------------VLLGSDKIKFVPGTT-------------------
-----------------------------SQPEVFVN-----------GEKIVVSR----
------------------------------------------------------------
------------------------------------------------------------
-----NKAYQKVEENEI---------------IFEIYKMGDR----FIGLTSDKFDV-SL
ALDGERVMLKASED----------------------------------------------
------------------------------------------------------------
------------------------------------------------------------
------------YRYSVRGLCGNFDHDSTNDFVGPKNCLFR-------------------
--------------------KPEHFVASYALISNQCEGDSLNVAKSLQ------------
-------------------DHD--CIRQERTQQR--------------------------
-----------NVISDSESGRLDTEMSTWG----------------YHHNVNKHCTI-HR
TQVKET------------------------------------------DDKI--------
------------------------------------------------------------
--------CFTMRPVVSCASGCTAVETKSK-------PYKFHCMEKNE------------
---------------------------------------------------AAMKLKKRI
EKGANPDLSQKPVSTTEELTVPFVCKA---------------------------------
-----------------------------
>Aedes_Vit1 (Q16927.2)
MATDGITSRFGFNERRRTHNRNSC------------RILEDK-MLAKLLLLALAGLTAAY
QYENSFKGYNPGYKGYDAGYKGYGYDAGYKYNNQGYSYKNGFEYGYQNAYQAAFYKHRPN
VT-------EFEFSSWMPNYEYVYNVTSKTMTALAELDDQWTGVFTRAYLVIRPKSRDYV
VAY-----VKQPEYAVFNERL------------------------PYGY--------ATK
FYHDMFKF---QPMPMSSKPFGIRYHKGAIKGLYVEKTIPNNEVNILKAWISQLQVDTRG
ANLM-----------HSSKPIHPSK--NEWNGHYKVMEPLVTGECETHYDVNLIPAY--M
IQAHKQWVPQGQLRGEDGQFIQVTKTQNFDRC------------------DQRMGYHFGF
TGYSDFRPNTNQMGNVASKSLVSYMYLTGNWYNFTIQSSSMINKVAIAPSLVNKEP-ALV
YAQVNMTLNDVHPYDKVPMGPAEDLKVFVDLVYSYNMPSDKKNYVRPGNETSSSSSSSSS
SSSSSSESSSSSSESVENPKISPVEQY--KPLLDKVEKRGNRYRRDLNAIKEKKYYEAYK
MDQYRLHRLNDTSSDSSSSDSSSSSSSESKEHRNGTSSYSSSSSSSSSSSSSESSSYSSS
SSSSSESYSISSEEYYYQPTPANFSYAPEAPFLPFFTGYKGYNIFYARNVDAIRSVGKLV
EEIASDLENPSDLPKSNTMSK----FNILTRAIRAMGYEDIYELAQKYFVSQKERQVAQF
SDKKF-SKR--VDAWVTLRDAVAEAGTPSAFKLIFDFIKEKKLRGYEAATVIASLAQSIR
YPTEHLLH---EFFLLVTSDVVLHQEYLNATALFAYSNFVNQAHVSN-------------
---------------------------RSAYNYYPVFSFGRLADADYKIIEHKIV-PWFA
HQLREAVNEGDSVKIQVYIRSLGNLGH------PQILSVFEPYLEGTIQ-----ITDFQR
LAIMVALDNLVI--YYPSLARSVLYRAYQNTADVHEVRCAAVHLLMRTDPPADMLQRMAE
FTHHDP--SLYVRAAVKSAIETAALADDYD-ED-SKLAINAKAAINFLNP---------E
DVSIQYSFNHIR-----------DYALENLELSYRLHYGEIASNDHRYPSGLFYHLRQNF
GGFKKYTSFYY--------LVSSMEAFFDIFKKQY-------------------------
------------NTKYFADYYKSADYSTNYYNFDKYSKYYKQYYYSKDSEYYQKFYGQKK
DYYNDKEPFKF------TAPRIAKLLNI---DAEEAEQLEGQ--LLFKLF-NGYFFTAFD
N-----------QTIENLPHKMRHLFE--------------------NLEDGYAFDVTKF
YQQQDVVLAWPLATGFPFIYTLKAPTVFKFEVDASAKTHPQVYKMPAGHPETENDDF---
--FYMPQSINGSVDVNLLYHRMVDAKVGFVTPF----------DHQRYIAGYQKKLHGYL
PFNVELGL-----------DFVKDEYEF--------------EFKFLEPKDDHLLFHM--
-------------------------------------SSWPYTGYK--------------
------------------------------------------------------------
------------------------------------------------------------
---------DITDMRPIAENPNAKIVHDDN------------------------------
--------------QSTKTMEHTFGQDMTGVALRFHAKYDFDLINFQQFW----------
----------------------------SLVQKNDFVS--AVNYPF--------------
------------------------------------------------------------
-----------------------AYQPYEYHQFNL-FYDSQRTHAKS----FKFYAYQKF
GAPSFEETGPKH--------------------PANRHSYSGNYYE----SNY--------
------------------------------------------------------------
------------------AQPFVYS-----------------------------------
------------------------------------------------------------
------------------------------------------------------------
------------------------------------------------------------
----------------------PGSQRRYEQFFRNAASGI--------------------
-----------------------RNSFVRYYDFGFEF-----------------------
----------------YAPQYKSEFTFTTAFADSPVDKTSRQLYYFYASPMFPSQSYFKD
IPFSGKQFQFCATATSEFPR----------------------VPYLK-------------
-------------------FSDFD------------------------------------
----KYYGDASQYF----------------------------------------------
----------DFL------------------YGESCQ-----GGAHIAVKGKQKQTGKYR
EYLRFSDVAKAC------------------------------------------------
------------------------------------------------------------
---------KEQMANGYYQ-----------------------------------------
-----------FEECQQAIDQAY-------------------------------------
----------------YYDFYDYA--------------------------IEYKDVGSVA
K-----------------------------------------------------------
---------------------------------NLTNKFYNY--------FQY-------
------------------------------------------------------------
------------------------------------------------------------
------------------------------------------------------------
------AFYPYFE--SNFF----YHGKS--------NYIKAEF-----------------
---------EFAPYGDYYNA----------------------------------------
------------------------------------------------------------
------------------------------------------------------------
------------------------------------------------------------
-----------------------SFF--GP------------------------------
------------------------------------------------------------
------------------------------------------------------------
------------------------------------------------------------
------------------------------------------------------------
------------------------------------------------------------
---------------------------------------------SYAFQVQN-------
------------------------------------------------------------
------------------------------------------------------------
------------------------------------------------------------
----------------------------------YPVF----------------------
------------------------------------------------------------
--------------NDYST-----------------------------------------
YFPYFF----------------------------KYTF------------------FPR-
---YQPY----------YMHRLPA------------------------------------
--HKP-------------------------------------------------------
------------------------------------------------------------
---------------------------------RNRP-----------------------
----------------YYELSN---------------------YEQFAVFDR--------
------------------------------------------------------------
--------------KP--------------------------------------------
------------------------------------------------------------
--------------------------------------QYP-------------------
---------------------------------------------------SCSFSN---
--------------------------------------------------DYFYTFDNKK
YFYDMGECWHAVMYTVKPDYDFY-------------------------------------
----AQQSHFYNSDFEYKYKNGFEEYEQFAALARRGSDNQLYFK----------------
--------------------------FLFGDNYIEVFPNNG-------------------
-----------------------------GIPFVKYN-----------GRPYDISKSNIA
-----------HF-----------------------------------------------
-------------------------EYK-----------EGYP-------SFPF------
----------------------------------------------FYAFAYPNKDL-EV
SFFGGKLKFATDGY----------------------------------------------
---------------RARFFSDYS------------------------------------
------------------------------------------------------------
------------FYNNFVGLCGTNNGEYFDEFVTPDQCYMR-------------------
--------------------KPEFFAASYAITGQNCTGPAKAFNYAYQQKAKQECVKREV
YYGDIIYNQEYYHPRYRYYNHN---VEESSSSSS--------------------------
-----------SSSSDSSSSSSSSESSS--------------------RSRSGSSSSSSS
SEEQKEFH------------------------------------PHKQEHSMKECPVQH-
----------------------QHQF----------------------------------
-FEQGDRTCFSLRPLPVCHSKCVATEKISK-------YFDVHCFEK--------------
------------------------------------------------DSTQAKKYKSDI
GRGYTPDFKSFAPHKTYKFNYPKSCVYKAY------------------------------
-----------------------------
>Drosophila_ApoLp (Q7KTG2)
MALDGMCA--ASKEIAPIPKQNALEFPHVTWSNLIRRILDSQGEAHNGWIEATGGYLAAS
AYRTHSG--NP--------------------------------------------LKDPR
ICGRPQCDSKSAKFNY-GEQLYKYQYTVAVRTEFAGSGDNSSDLLLKSDLEIFFPKPCEG
YLR-----INDAKLYDTLDELNDNESDSSEKTKEYDYYDNLANEESESQNYDNMHPKSSD
FNVDLTK-----------NLLRFAFHDGLISEVCPQEQETPWVLNIKKGILSAFQNTMMR
FDVD-----------------------------ANTTETDVSGQCQVQYAL---------
-------------EDTDSSYVTIRKTKDINSC------------------RQRYATHSVL
QTTPYTFRDDKTIWPILKSQSHCNLTID----NNVYKEIKCLETHLLVPFSNASSG-ALT
TSTSRLKL----------------------------------------------------
---DGVESYSAGEFLEQNPEL-----------------------------VERRATLVFD
HT----------------P-AVKPSHDEIK------------------------------
--------------------------------------------------AARELLVEMC
RVGFPNIQREF----IDVFTN-------FLQTSKSLDYKTLSVL------------LQRS
ASTCEQGRN-------HLLESLPFIGSTASYKVMRDQIINEKLTKQMAHDWMTALSFITR
-PDEETLE---TFHSILEYA----KNRLDAEYTLGATAVVHSFCKH--------------
-----------------HEACEENLRVQQI----------------INLLETEFL-NLYN
LFKGERRTRERMVIL---LKGLGNIGV----VSSAFAEQLQWIIREDEA-----PVDIRL
HGIL-AFRR-----VDCARHRSYFLDNYGNYTLNSELRIYSYLQAMR-CPDYISVGVIKS
ILEHEE--INQVGSFVWSHLTNLAKSNSPVRIEAQGLLLNDELSERFKM--------DIR
KFSRNYEHS---------------LFFDEYNFGTTTDANVIFGTDSYLPRIASVNFTADL
FG--QSVNFFE--------FTARAEGLEELAANA---FGPKGPLSGQLLRKKLSFLNRWL
GNESAEEDDTLENLLSLDNLRLKRKAQEQARASEEEVD--EDYDFEES------LEGNKR
QKRDVSTTR--KQEIDRNVDSLGYKLK------YDYNNPRAQ--FGLRVFGNDLRYFNVE
SLVEVMALAAKFNPFQQA----------------------------KNVLSGKEFTYTKS
RVFLDASYTVPLAVGLPLAIHAFGASSIDLRVSGNLDEMDPPTD----------------
------WHFDVEGQFKPSVSVDVITTMQTDM------------FWEQSGIKVKSNLYSNS
ELVAKLKVRGR--------NLVSFSFDLPRDK--NEIFSV--RSELLVQKREEQLPQAGI
ANRSANSTCTWPVLDQAIGLQMCSHYSVPDLSNAT--EIYPSLLLAGPLNFSLILKKSDL
SAKKYVFEYKWDQQEEDNNFSLVFTTPGSKVPRVLVANVTKVPDAFNASVAF--------
----------VNGPNRVSAGCSYDGNPDFRRL--DIYLDTNGNRSLDLGMELRRHQDFTA
WIYNPRMLLAINGVNITGLAGTVKVNEKNG------------------------------
--------------IKQHDVDLSFETKKLQAVIKGNVVQSEITTSTNMTI-------KYR
--FQANKIEEINFAGKLVNN-----GDKSKTEYRGNMKLQTSAYPK--------------
----------------------------LNFASESTW-------LSLQGHTEGMITYNN-
---------------------APDYVNPNYTSLVRLIFARSHSEDSFLDG--------TQ
TRASLELKLPRSKIDYRILV------------KHKEHIKNGTEHNVIVGLKY--------
---------------------TPEKEITGLFSVHLPRRNLFAIDAYMNV-----------
------------------TVPEFNSCTASLKVNEKATKDYIIFINGSWFTGHSVAVKANY
KDRSSRVQALHHLKMIVESPSFNIT------------SLNIIYRRKQLLIFYDI------
----------------------QAKYDQDPYGLTIQYASNAHNRNTNAEVRLKVKERDYW
INAKLL-------SEQPKLLQLEIHMDKIRDV-------------------------HIQ
VGLLNVDKRKELSLELKWDAN-RDPSQRLGLLAEYNSPGTKHYDG-------NLMITYPE
RTIHFGFN-SFTGGPKYFGKVHASWSINEVIEFEYEA-----------------------
-----------GILPGHTLHNWVKAELRTPFDGWRVNSLDAGIYSLKNLILVNSTLFWA-
-DDQKLQVGYKSDYDVNDQLMSFDVRFGINSTI-------RDIPTINVKVKHWMDVKKVD
TELYLGYSGQNDTFNTYSMDSSWEIEKN-------------QRYNNYSGLVHLVSP----
-----FKG-----------------YEKGGLVAHFSLSDQRVVSGAASLNFDLREFTLTM
N-GYVKKFTDNML---------------TVNITTPLEKFGTINARFGLNEKKRHAVAEVR
APTAALGVEVLADIKNLLNFDVKLS--VATPIESFQQAAIFAL-----FNPERVDMRGLW
NNVTLGF------------TGVWHMQNITDFEYSYHVFTP---------LAGFEENGFIV
QLLK----RKEFVFQLH----------------------------GKMSNYKLGVKINGE
PKSDLVNQLG---SNKMELEMLYDADFKPLNA-------ETDYKPDADEEYFSYFTNF--
----------------QVD---------------------TLVWPTIVGNVDIQEIIDFY
L-VVGHVE--LPQGKVEFKDRLHYPDYINVHN--------------LLTVTTPFAV----
------AKNIKSIVEYHVDLNFNAFYERVKFIVNDDKDNTQE----LGFVFNYTALQDNV
KPKAHDVQVTLLTPYEMLHEIYVHGHIELDDNAYKGNISAVTAHTHLSMAASIENE----
----DNFLETSVGIQLETDAIPHYGCQVYFKKDFSAVDKAIDIRFEVTDNGTLNQLHIST
DWH-TDPSYIVNANGRIKTTMLPLQMASTSVLVIQGQNPHLNFDLNLLSQNGQSIAYGAR
ANKKKDVFNIEVWTPMKNFRNISMHGTAIRSPRDPGRYDVSGFLYRNMATYEVTGAVRMT
NSLPIDVVLRVQPKAGGRDGVIELNIHEAGPKKIRFSFSAIED-----------GKMCQM
SGGYSVSKTNGAMDFSVLVESTEPEIARINFYGNLSPNSEGSLVGDLSLETPWKALGIDT
VHLHSDVGFLNKGGHIVGEYKIGQYIGRGSCLWSWILAEDMQLVLENYLERPNAKPRIVH
ASAKYQN------PGQTFTQ-LQAG----GRLSVDSKWNLDVNGSAEYKSVDDFKFRVIT
ALPLPVGDRHQLSASYQGNVISQQFN--NPDFVL--EASYESFEAQNKLLSRISYKNATN
NLKG-----LGHVEWGKIQNLSVVEGDFELLHKQGAQREFSAKIITPKFKNEHTFALTGS
YDLEKSGHHNVVGSLDYPASRRITDLDVSVSS--LSNMHGIFNSTLPT----FLNVSW--
LKTDFNF---TTNNGKSYRYC-----RCFWPQDTAYFKLNSNYDSDSSNFNHNLNGNVEI
EVPLATRHRADIVYGLQKRRNQDAGNVKVVYNEKQVLDGKYKRLEQAKAPIYKETTDISL
EN-------EVKPLGIHFV-STRDASDPAGSQDVKHIEIYELRNTQNFNLTGELHSRATL
KAQDFKVVAIHPNRAVVLSTKYEDVS-PEVVRHHSKLELSETAWIGYNLELGNFSKVGNE
SQSFALEIFYPKRNLSSSGQYYMTDTNFNSDLSFQWLGGNY----DQQPKIIHSNLQWKA
EPLHRGDREHRTIALTVAHPLLEKDINCKATYYRGLRDLLRTHLTIDYSEYP-DQLIELG
AQLTDRYSELGHTNYTFHVYGKHIASELDVQLNGTLAAMNSYYKTESTAHYKRDIFPARY
GKFLALLDVNKRELEYERQSPFHAVRLHLLPTIRYPIYGLNATIWDTPDTNHSGYIYMDI
LERYARM----DFNLTEDASQNLQMVGYIPDTRSAFLDIWRNYEEIRVIDVSSYLKMNHS
RLITGRFHWRPSIRQEVREKIQAVGKSVYSSFSEGIDFWIKSIYTETTESMGVVWNTAKE
YNRDFIDDIGQLSVLEEDLADLRLFVNQSYEANDFY---IKNVVNFTLTI----------
---LDELA------IRDHIESLPKIFSELWQAMGDSGKALR------NSIVWLIETIKTT
YNN-----------------------LLDAVARFFH-------GESLVYISGLLEKGIAK
YDSFIKDLHIKFI--KYIENLWHKTWTLAENHWKAVLKRFEPHLF---------------
---KMISFIETTAWNLSKEVF--DFIYKRTNELAESP------------Y----------
----------------FNKVSS-------------------FTADAERLYRD--------
--------------FKANDAITNIKKYSTIAWNFVKEKYFKLVP----------------
-FGAELNEVLTEIWQEIKELEKIDQVQIMVQKYYEVMAKVDWVADELQLEHRLHQVYGLV
RNKFRNYAMNALETADMYREAKTKFVFDPE-VGIIDLEQ--KLPMSWHAFNETPRFE---
--------------------------------------EIPEYQVLAKAQSFFSETNS--
-------SIVM-----------------------------------KLYNMRTHLDP---
----------KTWLPPYYSRA----------LLIDS--------------RHYMTFDQRY
VGLNL----------NFDEL--------------------------------------GN
GRSTSQCSYLLAHDFFKRNFTLLLEPA---SKSLAGQGLTRKLS----------------
--------------------------FIANGQLIEIDLETD-------------------
--------------------------------HISIN----------GNPQPILPL----
---------------KLGDVNI--------------------------------------
HR----------------------------------------------------------
-----DLDVLSITSDTEFSL--------------------------------------HC
NVQFDLCWFEVSGW----------------------------------------------
------------------------------------------------------------
------------------------------------------------------------
------------YFGRTAGLLGTLNNEPYDEYTMSSGVISN-------------------
--------------------ETQLFTDSWSLK--QCRQNKLAQTQE--------------
-------------------------VSQEVSDACTSFFRT--GILATCSAVLDPTPFYEM
CMDLGMKSPPIRKGHPAVKGACAAALAYIEACTALKVPMRVPSQCVF-------CQLSNG
SYVPEGTFMELSGPEIPKSSDVVFIVEAKECNANLKTSKNIMTVVSSIEEQLQAAKITNN
RYAVVAFGGVSPYDKARSVIYEHNEFTSKPEQLADYFGHINTGNGSSNDILMAISAAAKL
NFRPGVSKTFILLSCSKCAARDMRFDYTSILQYLLEEGVNLHILADTEFDFERNKKLRHF
FGLDSKLVYSKRFPE---GDAETRNTTHIPKSNLGICTTLAVETQGSVFSARKLQPERKY
PIKRFATIFAKRVALSATPIQSQTCECSAHNTGVSYMACSPQALPEEKYDLD--------
-------DYDSFNNWDWGDEPESETNVMS
>Aedes_ApoLp (Q17BE3)
M-FD--------------------------------------------------------
----------P--------------------------------------------LKDPR
ICGRPQCHETNNKFRYQQHRLYKYDYAMYVKTQFSGSGENSSELHLIAAVEIDFPKPCQG
LLKLHSIEVRDRPLPVVEEQ-------------DFEYGADYVEPPPEVE----LHPKSDA
IAEDLMR-----------FELKFAFHDGVVGEICHEEEEPVWTLNLKRGILSSFQNSMPR
FDID-----------------------------YHTTETDVSGVCGVTYTM---------
-------------SGSKGTSLSIRKTKDIDSC------------------KRRYKTNSLI
QTVPYEFRPNYVAWPILNSTSYCNISVD----NFVYKEAICYERHQLVPFSNGQAG-AVT
ESFSKLTL----------------------------------------------------
---ADEESYSPEE---QTPDD--------------------------DYEIQKRSSLIYD
HT----------------P-SVRDSHDEIK------------------------------
--------------------------------------------------ASRELLKELC
RQGFPDIQRNF----PDVFLS-------FLSTTRVLSFTALSQL------------LYRS
KSICENGKN-------HVLESLPYIGSPASVTLMKDQIVKDQIPADLAKKWMESFAYLTR
-PNEDVLE---AMLELMEHG----KEIGEKNYILAATSVGNTFCKV--------------
-----------------NPDCDTSDGIQAI----------------IQFLESNVQEKLQE
SSTWTRKERENVIVL---LKGLGNIGV----ISTEFSLELREMIENEKL-----PMEIRL
QALY-AFRR-----HDCVRTRNYFLKLYSNFEGDVEIRIAAYQQAMR-CPDYLSVKWIKH
ILKTEE--VNQVGAYVWSHLSNIASSASPVRVEAQGLLADNDLGKKFRL--------DIR
KFSRNYEHT---------------MFFDEYNFGTTADANLIFSTDSYLPRTVSMNLTADL
FG--ESVNFLE--------LNARAEGFEYLVESI---FGPTGPLNAKKVKEYTSAVTSFL
NS------DSEEEEQSISQLRLKRDSDDE-----------ESYLFEED-------EQNTR
PKRQARTPAMITKDVHEQIDDMGFKMK------SDFKDPHAS--IGLKIFGNDLKYYTIE
GFAETLKAAEQINPLNYL----------------------------KNILSGKEVAFTKS
GVFLDTSYDVPLSTGFPLALSVIGASSVDLRMSGSFRASDVWTS-------------S--
------RIVDVEGKIKPSVSVDITATMKTDF------------IHTSTGIKVKSNLFSSS
TLETKLKMRGN--------RLVSLQFSLPQDR--NEIFSV--RSEMLVFDDNREIQQKGI
DRRYSNSTCTWPVVDRAIGLKLCADYSLPDVSNN---SNVPSLILSGPVILDISLLKADP
TAKVFLFQYNWETHENISTGSVIFETPHSQIPRIFIANITADGEGYSVSMGF--------
----------RNGETSHSAVGIYKNNKDQRRL--DMSLNVNDRKYLALEMGYNKTEIKYG
MIYSPSLFLSVNNERIAGMAGQIKMIDKKN------------------------------
--------------VKQWDYTLQFETKRVQAKVIGNVQQTQASITSKLSM-------DYR
--FINSKSERLTLGGVFSNR-----SNRGRTEYHGSFDLRSTAYPH--------------
----------------------------FDFATAMKF-------LSAMGHIECKVDYNN-
---------------------APDLSDPNYTTTVRLIFARHHDANV------------ER
TTASMELTRPRSKTDWKAMI------------KHEQNMKKGTEHNFLVLLRY--------
---------------------AKDKDITAVFSMYMPRGILFAIDAVSNI-----------
------------------TVPGFESCTINLKIKEKARKEYYFDFNGIWFSGHSIIVNGWY
QDRSSFIKSYHHAKLEAQSPSFGDI------------TTDIKYVRDEIEFKLDL------
----------------------HAEYGKQPYGLTIKHMLDEEN-GTNTYAGFQWRDSLYS
FSALMK-------SAPIKELVIELHVDRLRDI-------------------------ILI
LKGYSTALKREIGVEIKWDAN-RDPTQKLAISGELNTPRHRIYNG-------RFLVSYPN
RTINGVFD-LKAIDPNYLANARISWNTTEAIELKLDA-----------------------
-----------GSDDEILRNMWLLFKLTTPFEGWRYNALNGGFYFKDNLLKTNLTAKWA-
-EDQTLGFEVMGLYHSNENDLNCEMKTKLHSSI-------QHVPTVKVHFKHKYDLKRID
TVVTVNHTITDEPSQVFSVWSSWQFDQD-------------EIYRNVTGSLVLVSP----
-----FEG-----------------YKKGALSTKFSLTESRDLRGAADLQLEDDKYDLVL
K-GHVRNLVDNML---------------TINITSSNEKFRNINGRFGISEKERHAVAEVI
TPKSSLGVEVLFAVVSAYNFDIKFY--LATPLKDLEKVILRGK-----LKPDNVDFRAGL
NSLIIGF------------VGVWRKAHMKDFEYSYKVYTP---------LPKFEENGLIL
KLVM-HPQKAEYIDMEFS---------------------------GRFKTYKIGLRAISE
PKPLLMRQLG-VQKASGILEEFLEDSLIPVHSN---DEEEEEEDEDEEEELLNLIGKV--
----------------EID---------------------SIIWPTIIGTIDLEEYKSKY
Y-LSGKIK--LPQGDIDVRDSFWLEDLMNMKN--------------TMKVKTPFPF----
------MRQVQSGFELRVPYPTNKFVVGLNVLVLNETEWVNT-----GFHIYYNVSEDES
ETKTHHAVVNLMTPMENLKKVRLHAVLDVEEHGYKANLTAKTTKTDASIAVSFESE----
----DQFIDSALTIWVRAPLMPYYACRIFYKQDFGGSSNSMDMGFVVHDGDLYNNFRLDG
AWSMAEPHFLV-GKGKYQSNFLPIQMIDTEVAITREPYPKAQLEMRFNDSDGMYEYIRAK
ATRNREMVTLELSVPIQEYRNLSIHGRLLSNGGD--SYSVDGRLYRNEEMFNIEGAATII
NDIPQNVALVIKPLGDEDEG------------AINYQYTVIDGVTSFTAKINRGDKHASI
DGSIKLQAI-GDWNFGLNIHSSEPEISSVDFKVGITPTDDNKALGTFNLKSPWVRHGIDR
ANIYMLFDVQPISGSVTANYSIPSVSGDASCLWNWHLLHNMQFALHNRVKRTDSDGRFFQ
IGVRYLS------PDLERNQNMTFG----GDLNLNNIWIFSSNASVTFISISDLSGVLKV
RLPKPVGDIHTLAASMKGNI---PFL--EPVRTLNFEASYDTEESHKRYAWHSEY-SFVN
DLRT-----LLRFEWGPNVQSQRIQSNIDVF-RIGEKREIFAKLRGPWYL-EDAFRAIAV
YNIEDD-LYLVNGNISMPASRKVAEANVAFAN--LSNMKGDMNCTTP-----FLNVTW--
LHGQMEF---IESPLESIRYL-----KASWPESSAIFDAKSTYRIN--NMDRDQQGTIKV
EIPLQTRHYAEVKYGLAERPAITTGHAEIDYNDRKVLSGQYTSKKESRTGFDKETVDVTL
EN-------DFKPVGVHYVHTTKLLKDNYKEMDTKRAEVFELRNQKKFNITGELQITTRD
TGREYVITAVHPNRTVVLTADF-DAE-GETMKQKSKLQLSPTRWIAYEFHLTNLSKADNE
SRKFRLEVSYPRRNLSADGWYSVTENAFDSDVSLQYTPNKTSDSDDLSPRTVKGAVKWAD
ESA--GEVTKQTLLVLLGHPTFEQDITVKGAYYSDETDLLKTNLDISYTQSE-THHISIG
FNAKDLTPTVRYRNYSYHLFGAHDASDLDLDSIGSVGLRLGLYEVDTNSHYKRGYLSRME
GYTTGKVDVKQREILLEKMTSHSNYRLWGKASGSYPIYMINGSLLDGPEQDAVGFFIIDI
DDKMVHM----KINMTPDATENIYMYGIIPDSRSAYFDFWRDYDTAREVDVAYYLKMNHS
RLVTSKLLWRPEIRSDLRNLVRNYFTAMHTSFTDAVEFWIKQIYSESKDSVNGMWDAAHP
YMEGFLEDVSGLNVIQDDLEDLRQFLNASYVADDFY---IRSVINFTITV----------
---LDELA------LKNKITSLPKILTEFWQVMGDSGQALK------KSIQWLLETIKES
YQR-----------------------VVDVFGRILQ-------GDSMKYLSEVLETSVQR
YDKFIKDLHLQFI--KHVQEMWKKMTDVITSYWQRMLQNIEPSVI---------------
---KLAHYAEAMTWHIGHEVF--SFLYNKTQEIAESP------------Y----------
----------------FTKVTN-------------------FTQDLDTLYKD--------
--------------FVQNDIITNTKKYGSIVIRFVKEKFFRLVP----------------
-FGRELNQVLTELWEEIKQLQKLEYVQFVLQRVNEVRSKAEWLAEEFQLERRLHQLWGIV
RNKLGRIAQTALQAENRYREAKTKFIFDPD-HGIMELEQ--KLPMSWHAFNETPKFD---
--------------------------------------EIPEYKFLTDIQDFFAGSNT--
----------------------------------------------TIWTLYCELKP---
------FTDTKMWLPPFKANS----------LLIGS--------------RHYMSFDRRF
VSM------------DLQDL--------------------------------------LK
DGQTNQCSYVLAHDFYNRSFTLLLEPS---VLRESGKAS-RKIT----------------
--------------------------LLTDEHVLEVDVMDA-------------------
--------------------------------SVKVD----------RNVTTALPA----
---------------QIDDTVV--------------------------------------
YQ----------------------------------------------------------
-----EADLLVVQSYKGFKL--------------------------------------TC
SLQYHMCSFDLSGW----------------------------------------------
------------------------------------------------------------
------------------------------------------------------------
------------YFGKTAGILGTMNNEIFDDYLTSEHKFAI-------------------
--------------------SKEQFVNSWTLP--GCEANVQATNHT--------------
--------------------HNFLSVSNELSQLCDSFFRQKHSYFASCFPIVDTTPFYEM
CLDLG-HHLDSDSNDPSNKGACTAALAYMEACILEDMPLRVPDSCVF-------CKLING
SYVPEGAFVPMKDNEIPQTTDVVFIVEAKPCNQNITTSKSIVAMVQTLHKELQELNITDN
RYSVVAFGGMSPFDKARSVVVNDNVFVSH-EYIEPFFNHIATASGANDDIFDAIIVASKL
VFRPGASKTFILMPCSKCSSSSMKLDYSSVLQLLLENGIKLHILADHDIEFDKSRVSRMF
FGMDSYKAYTKKDLKDLIGDTDLRKQIRLPKATLGSCAALALETDGSVFGGRKLRPERRN
PTKKFITVFTKRVASTALSTSCQTCECTGHNTGVSYMLCLPCTYP-SAFSLDHERMSEDE
LLSVLQPDHD----WDWEEDDE-----LL
