# Supplementary material for: Discovery of methylfarnesoate as the annelid brain hormone reveals an ancient role of sesquiterpenoids in reproduction
Source: eLife. 2016 Nov 29;5:e17126. doi: 10.7554/eLife.17126 (PMC5127642; doi:10.7554/eLife.17126)
Supplement: Figure 2—source data 1. — DOI: http://dx.doi.org/10.7554/eLife.17126.009 [file elife-17126-fig2-data1.xlsx]

## Sheet: Figure 2 Panel B
	control	Flowthrough	Eluate
BR1	1.13411	0.408032	0.723591
BR2	0.838677	0.685426	0.583443
BR3	1.02721	1.48833	0.328432
BR4	1.02464	0.396666	0.625236
BR5	0.975361	0.843266	0.565463
BR6	0.912159	0.932852	0.586119
BR7	1.11253	1.71587	0.814985
BR8	0.975311	1.575	1.59013
BR9	0.980157	1.11058	0.446587
BR10	0.939048	1.1525	1.05225
BR11	1.08079	1.35781	0.857742
BR12		1.5696	0.682997
vtg expression levels normalized to the control treatment.

## Sheet: Figure 2 Panel C
		Eluate
	Control	-heat -ProtK	+heat -ProtK	+heat +ProtK
BR1	1.25374	0.568025	0.475079	0.759401
BR2	1.00381	0.679778	0.802814	0.720723
BR3	0.742451	0.585945	0.751933	0.683156
BR4	1.12306	0.770599	0.76536	0.585604
BR5	0.984522	0.739897	0.696743	0.644513
BR6	0.892413	0.753656	0.570797	0.656294
BR7	1.34284	0.960527	0.934406	0.968596
BR8	0.793858	0.821429	1.01792	0.728578
BR9	0.863301	0.899469	0.662766	0.607224
vtg expression levels normalized to the control treatment.

## Sheet: Figure 2 Panel E
	control	Peak 15
BR1	0.884309	0.6942
BR2	1.03826	0.617724
BR3	1.07744	0.620227
BR4	0.777316	0.678582
BR5	1.22207	0.774139
BR6	1.00061
vtg expression levels normalized to the control treatment.

## Sheet: Figure 2 Panel F
		Methylfarnesoate
	control	0.1 nM	1 nM	10 nM	100 nM	1000 nM
BR1	1.07715	1.82695	0.677381	0.599959	0.72951	0.891675
BR2	0.84131	1.03101	0.882247	0.779606	0.626115	0.899564
BR3	1.08154	1.45866	0.70737	1.02765	0.929036	0.692793
BR4	0.887243	0.849407	0.553152	0.721684	0.680587	0.792584
BR5	1.11276	0.380278	0.517866	0.472993	0.585217	0.681817
BR6		0.533272	0.888693	0.609129	0.783142	0.927474
vtg expression levels normalized to the control treatment.

## Sheet: Figure 2 Panel G
	control	10 nM MF	10 nM PA	10 nM RA
BR1	1.02017	0.769997	1.07936	1.12118
BR2	0.979826	1.00103	1.26178	0.825722
BR3	0.830187	0.893467	1.03348	0.674743
BR4	0.959864	0.768358	1.01434	0.991153
BR5	1.20995	0.944983	0.946902	1.28239
BR6	1.20886	0.660864	1.47185	1.26302
BR7	1.01216	0.91876	0.823196	0.700245
BR8	0.778984	0.570713	0.445091	1.07415
BR9	0.972766	0.915189	0.888943	0.690623
BR10	1.10469		1.28955	0.679379
BR11	0.922548		0.865793	0.875952
BR12			1.27498	0.68553
vtg expression levels normalized to the control treatment.

## Sheet: Figure 2-figure supplement 2
normalised Ct
1.134
1.12051
1.11863
1.11513
1.08803
1.08436
1.0787
1.07477
1.05997
1.05971
1.05929
1.05795
1.0533
1.05318
1.05286
1.05169
1.04793
1.04669
1.0421
1.04127
1.03971
1.03924
1.03894
1.03858
1.03845
1.03806
1.03765
1.03563
1.03561
1.035
1.0346
1.03408
1.03279
1.03218
1.03158
1.03101
1.03047
1.02942
1.02808
1.02803
1.02714
1.02654
1.02617
1.02588
1.02581
1.02578
1.02571
1.02559
1.02544
1.02396
1.02379
1.02265
1.02264
1.02226
1.02205
1.02116
1.02101
1.01915
1.01912
1.01888
1.01874
1.01872
1.01869
1.01866
1.01847
1.0181
1.01809
1.01737
1.01721
1.0171
1.01704
1.01694
1.01678
1.01658
1.01653
1.01642
1.01641
1.01629
1.01603
1.0157
1.01563
1.01553
1.01547
1.01518
1.01514
1.01461
1.01401
1.01358
1.01337
1.01333
1.01329
1.01319
1.01251
1.01205
1.012
1.01071
1.01046
1.01032
1.01032
1.01013
1.01004
1.00892
1.0089
1.00847
1.00835
1.00813
1.00785
1.00772
1.00765
1.00761
1.00732
1.00718
1.00678
1.00676
1.00625
1.0061
1.00605
1.00585
1.00577
1.00573
1.00527
1.00477
1.00472
1.00465
1.00451
1.00428
1.00415
1.00278
1.00274
1.00272
1.00232
1.0022
1.00203
1.00193
1.00122
1.00098
1.00084
1.00055
1.0005
1.00022
1.00008
0.999573
0.999501
0.999373
0.999244
0.999078
0.99896
0.998798
0.998551
0.998207
0.998167
0.997653
0.997486
0.997451
0.996726
0.996588
0.99653
0.996359
0.996072
0.995923
0.995801
0.99549
0.995216
0.99516
0.994757
0.993928
0.993131
0.993081
0.992937
0.992844
0.992739
0.992649
0.991666
0.991536
0.991333
0.99107
0.990878
0.990745
0.990531
0.990512
0.990279
0.990139
0.990137
0.989915
0.989004
0.988945
0.988636
0.988507
0.988402
0.988367
0.988299
0.98804
0.987775
0.987381
0.987144
0.986244
0.986136
0.985808
0.985736
0.985148
0.985004
0.985004
0.984592
0.984358
0.984214
0.983596
0.98353
0.983335
0.983284
0.983096
0.98295
0.982386
0.982153
0.982099
0.981774
0.981319
0.981161
0.981132
0.980908
0.980823
0.980819
0.980701
0.979802
0.979335
0.979293
0.979292
0.979142
0.978998
0.978643
0.978495
0.9784
0.978255
0.977723
0.977378
0.977295
0.977288
0.977222
0.977113
0.977097
0.977046
0.97653
0.976277
0.976191
0.9759
0.975104
0.975089
0.974829
0.974789
0.974665
0.973719
0.973632
0.972592
0.9702
0.969757
0.969111
0.968287
0.967955
0.967732
0.967624
0.967404
0.966764
0.964718
0.964714
0.964405
0.964051
0.963274
0.96327
0.963078
0.962956
0.962483
0.96226
0.961782
0.960437
0.959376
0.958951
0.958506
0.956072
0.955495
0.955479
0.952664
0.947816
0.946752
0.9414
0.941303
0.939614
0.93911
0.933081
0.932198
0.920385
0.910332
0.894547
0.875499
rps9 Ct values normalised per experiment
