# Supplementary material for: Discovery of methylfarnesoate as the annelid brain hormone reveals an ancient role of sesquiterpenoids in reproduction
Source: eLife. 2016 Nov 29;5:e17126. doi: 10.7554/eLife.17126 (PMC5127642; doi:10.7554/eLife.17126)
Supplement: Figure 3—source data 1. — DOI: http://dx.doi.org/10.7554/eLife.17126.013 [file elife-17126-fig3-data1.xlsx]

## Sheet: Fig. 3A
	Premature	Mature
BR1	9043.28	3337.56
BR2	3483.26	3358.63
BR3	5107.2	4069.92
BR4	5278.83	2405.98
BR5	5849.75	1198.39
BR6	6611.21
BR7	5609.7
BR8	3064.2
MF content in pg normalised to mg protein per head.

## Sheet: Fig. 3C
	Premature	Mature
BR1	1.1413	0.734296
BR2	0.969447	0.649825
BR3	0.889253	0.568653
BR4	0.960606	0.727465
BR5	0.867903	0.683885
BR6	1.17149	0.705517
BR7	1.20889	0.539237
BR8	0.875816	0.541662
BR9	0.915297	0.325036
BR10	0.705476
BR11	1.29452
Normalised met expression values relative to premature eleocytes.

## Sheet: Fig. 3D
	control	10 nM MF
BR1	1.11868	1.10034
BR2	0.726028	2.07027
BR3	1.15529	2.56598
BR4	0.972981	1.04631
BR5	1.2377	2.10304
BR6	0.789323	1.1504
BR7	1.10469	0.581112
BR8	0.895312	1.18605
BR9	0.835935	1.13957
BR10	0.936834	0.830295
BR11	1.22723	1.636
BR12	0.720775	1.05261
BR13	1.23806	1.33146
BR14	1.04116	1.15449
BR15	0.80924	0.764895
BR16	1.02291	0.774168
BR17	1.16785	1.40852
BR18	0.948878	1.58974
BR19	0.877221	1.46329
BR20	1.1739
Normalised met expression values in untreated and 10 nM MF treated eleocytes.

## Sheet: Figure 3-figure supplement 2
	Premature	Mature
BR1	83.8777	22.023
BR2	34.7777	16.5685
BR3	29.1621	18.761
BR4	35.0365	15.1963
BR5	44.2266	7.29053
BR6	14.7666
BR7	13.7949
BR8	20.8022
MF content in pg per head.

## Sheet: Figure 3-figure supplement 3
BR1	10.83
BR2	4.33
BR3	2.14
BR4	3.83
MF content in pg per head (earthworm).

## Sheet: supplement figure 4 panel A
	Premature	Mature
BR1	1.0984	0.814099
BR2	1.06944	0.748
BR3	0.832162	0.402719
BR4	0.979464	0.907631
BR5	0.764003	0.808676
BR6	1.25653	0.927083
BR7	1.11646	0.716083
BR8	0.839043	0.553608
BR9	1.0445	0.316756
BR10	0.748669
BR11	1.25133
Normalised met expression values relative to premature eleocytes.

## Sheet: supplement figure 4 panel B
	Premature	Mature
BR1	1.18	0.659033
BR2	0.874448	0.561738
BR3	0.945552	0.798979
BR4	0.935796	0.579153
BR5	0.979324	0.574474
BR6	1.08488	0.533304
BR7	1.29804	0.402677
BR8	0.906571	0.525551
BR9	0.795385	0.332871
BR10	0.663454
BR11	1.33655
Normalised met expression values relative to premature eleocytes.
