# Supplementary material for: Discovery of methylfarnesoate as the annelid brain hormone reveals an ancient role of sesquiterpenoids in reproduction
Source: eLife. 2016 Nov 29;5:e17126. doi: 10.7554/eLife.17126 (PMC5127642; doi:10.7554/eLife.17126)
Supplement: Figure 3—source data 2. — DOI: http://dx.doi.org/10.7554/eLife.17126.014 [file elife-17126-fig3-data2.aln]

>Drosophila_Gce (NP_511160)
MEGASRSRNSSTSHSQGRGQDIEDLKQDIPYFDEPPALDADLLVLGKSEC
QLDELAWDRDADGDADAPLETAPAVDLEEDNYPDENESSVLGSDYAPSGS
GSGANSFYQSPTPSATGSGCDLMLRPPSNSMYHFNYRSPGSPMPVAPGVT
NSRGLHPYAHSPAHGNPPGFYPNMWYPNAPYGSAGAAGSAGGAVSGGRYM
GYGPGGVPGGTNSGPGAGPGAMQAAYPGHSAHMHALHHQYPQPHPHAHHP
QHPHHSPHPHHPHPHETMMEMFQLSNSGREARNRAEKNRRDKLNGSIQEL
STMVPHVAES-PRRVDKTAVLRFAAHALRLKHAFGNSLMQ---QRPQ---
-------------------ITDTLMDML-----DSFFLTLTC-HGHILLI
SASIEQHLGHCQSDLYGQSIMQITHPEDQNMLKQQLIPTELENLFDAH--
-------------------GDSDAEGEP---------RQRSKAEED----
---------------AIDRKLREDRRSFRVRL-A-RAGPRSEPTA-YEVV
KIDGCFRRS--DEAPRGVRSNHFSSNLQLIRRTRGRD-------------
------DVIP---LHTISGNDIILTGCARIIR----PPKIASRLI-----
---DANTLEYKTRHLIDGRIIDCDQRIGIVAGYMTDEVRNLSPFTFMHND
DVRWVIVALRQMYDCNSSYGEST-YRLFTRNG-NIIYLQSKGYLEIDKET
NKVHSFVCVNTLLGEEE-----GKRRVQEMKKKFSVIINT-QIP--QS--
------TIDVPA--------------SEHPALLEKAVLRLIQNLQKSGE-
---------NGGHDDGDEDDDA----------------------------
----------QDGDDDEEDDDDDQDDGARSMS------------------
-------EFGDPYGSHHGRSHHGSSALSSHGHG----NAKTPPLALV---
----------P---P-EASSVKSAITKSIS-VVNVTAAKHLRGIHASTAV
KSP-----------------------SSLGSCTCSDSHSPCDFCQ-----
--------------GAPTTDLQAV-----------GSNLK--------RG
STAHVETEEKLSKRRFIPSTEIEHVLHTSLDQIGRNLTQQLNVARNLREQ
SQRYELP------------------------------HANQRFD----EI
MQEHQ---KQSELYVNIKS-------------EYEVQLQHKASTRK----
--------------------------------------------------
---------------------------------SSDSDRNQEQPPPPLQE
D--------DQ---------------------------------------
-------------------D
>Drosophila_Met (NP_511126)
MA------------------------------------------------
--------------------------------------------------
--------------------------------------------------
----------APETGNT--------------GSTGSAGSTG---------
------------SGSGSGSGSGSSSDPAN---------------------
---------------------------GREARNLAEKQRRDKLNASIQEL
ATMVPHAAES-SRRLDKTAVLRFATHGLRLQYVFGKSASR---RRKKTGL
KGTGMSASPVGDLPNPSLHLTDTLMQLL-----DCCFLTLTC-SGQIVLV
STSVEQLLGHCQSDLYGQNLLQITHPDDQDLLRQQLIPRDIETLFYQHQH
HQQQGHNPQQHSTSTSASTSGSDLEEEEMETEEHRLGRQQGEADDDEDHP
YNRRTPSPRRMAHLATIDDRLRMDRRCFTVRL-A-RASTRAEATRHYERV
KIDGCFRRS--DSSLTGGAAANYPIVSQLIRRSRNNNMLAAAAAVAAEAA
TVPPQHDAIAQAALHGISGNDIVLVAMARVLR-EERPPEETEGTVGLTIY
RQPEPYQLEYHTRHLIDGSIIDCDQRIGLVAGYMKDEVRNLSPFCFMHLD
DVRWVIVALRQMYDCNSDYGESC-YRLLSRNG-RFIYLHTKGFLEVDRGS
NKVHSFLCVNTLLDEEA-----GRQKVQEMKEKFSTIIKA-EMPTQSS--
------SPDLPA--------------SQAPQQLERIVLYLIENLQKSVD-
---------SAETVGGQ---------------------------------
--------------------------GMESLM------------------
-------D--DGYSSP-------ANTLTLEELA----PSPTPALALV---
----------P---P-APSSVKSSISKSVS-VVNVTAARKFQQEHQKQRE
RDR-----------------------EQLKERTNST--------Q-----
--------------GV----IRQL-----------SSCLS--------EA
ETASCI----LSPASSLSASEAPDTPD-----------------------
------P------------------------------HSNTSPP----PS
L--HT---RPSVLHRTLTS-------------TLR---------------
--------------------------------------------------
--------------------------------------------------
--------------------------------------------------
--------------------
>Aedes_Met (AAW82472)
MQRSGPSSVATTT-------------------------------------
--------------------------------------------------
--------------------------------------------------
----------ATEPGE----------------KLDASTSAGN--------
-----------NSASKYDCEDSKAACK-----------------------
------------------------ILNGREARNRAEKNRRDKLNGSIQEL
SGMVPHVAES-PRRVDKTAVLRFSAHALRLKYVFDTEQEQ---TKQEPSE
NAAGQKTE-----------VHDALFRML-----NGFLLTVTC-RGQIVLV
SASVEHFLGHCQTDLYGQNLFNLIHPDDHNLLKQQLVPNNLVNLFDS---
--------AVSAPSTSRTSSGTETSAEE----------QQRKSQDEEDE-
----------------IDRKLRQDRRKFTLRI-A-RAGPRSEPTA-YELV
TIDGFFRRA--DAAPRGERPSG-PSGLQLLRRARGRD-------------
------DGIT---LQSINGNDIVLVAVARV----QKVPTICDRLI-----
---EACRYEYKTRHLIDGRIVQCDHRISVVAGYLTTEVSGLSPFTFMHKD
DVRWVIVALRQMYDYSQNYGESC-YRLMTRTG-DFVYLKTRGYLEVDDSS
KKVQSFVCINTLVSDEE-----GRRLVREMKHKFSVIVEADELPDES---
--------DEPA--------------VENPTQIEKAVLNLLTNLHSEDDE
PSERALPSNTSQETDGSEGSQLAIIAPSSKAVKSAIVKSMNVIAIASKKM
SNGSNSPLRDSTGASPRSKDHSGSPSAIITMQRPSVLQKAHSPALESRVP
PLHGTDHDFIQPFSPAGSTSSSSSSSGSVFSPASHQRNSRSPFGGSI---
----------P---PTSPPAIAATPSTSVSRIVDNTASGHSRSISVLKRT
HSN-----------------------SCLDSSDGSSIGHTADFVVQKRPK
INTILDLDTCRTRLSNPATDLITMLPQAFHAVD--QSLLKVDDDTAKLRA
QVSGYENLQGKSLQQLDSIVEASHEQRNVLQSIKQELTQFQSNNGSNDQD
GAGGRGPIVVNDLLPGGGAIVDDLDPPSLMMEDFPSDSSNLMADLDNNGS
LLEGD---SPLEFFSSINT-------------PLISPTTATASVIT----
--------------------------------------------------
---------------------------------SSRSVGGTGTGGASGTA
GSFYQGADLNP---------------------------------------
-------------------S
>Nasonia_Met (XP_001606775)
MKDDDDDS------------------------------------------
--------------------------------------------------
--------------------------------------------------
----------------------------------GA--------------
--------------SSSGPQLSSYGNP-----------------------
----------------------------RASRNMAEKQRRDNLNTQIATM
ASLVPTVSNGGSRKKDKISVLRLTAAHLRVAYTLGVPSNE---FLPR---
-------------QFNDIDLENCLIDNLAGS--TSFLLVVTT-TGKIIYI
SRHVEQHLGHEQIDLIGDSLYNYTYEKDHEELTRGLTPDQSCMIGTS---
-----------------ILGASDSLEDSSNSSDDSAVRPEYSN-------
--------------------FKTQRRSFNIRM-TQRTNSRRETPQ-YEYV
LVSGVLRLA--NEC---------RAK----ERPKLAEN------------
---------------SSTSNDIIFVGTARLLK-KRSITELS---------
-VLEANKNEYFTRHLPDGRIIFCDHRISIIAGYMSDEVSGTSAFKFMHKE
DVRWTIVALREMYDGGKNYGSSC-YRLMTKTG-DYIYLRTHGYLEYDESA
NCITSFVCINTLTTEEE-----GEILIAEMKKRFSAITSKAAKVIRDD--
------GFESESECSSTS---HLVENIDDSSQLEDAVAHLLGDLPQPVIE
DRDSPAPLPNSQLVKAAIYSQ--GLPPALIQANKIGIKDITNAYASFGKG
GKGDKNGKGNRPSGGKKYIDNGQNNHAQTSCKSVKMYGEKKMPELEDPSS
PVAILNNRALVPIAEKVFPPA-------SDVDELDPDFRV---VATLELP
PIP-KSERNPP---PNFPSTFEMKELYTEGPSINANDDLQP-PLPQQKPR
QQT-----------------------GLKRPYEHLNNTNNISPKKRSANN
VENIVNISDSIPCVNGEYSAA---YAPVQPMTL--------TTEIQEVQS
DFKQLEANEISIALTENQFIDFQDMADDQLLN------------------
------SAIENNPAII--KLFSNIPPTINLEETEVEDQNAHQYPTSDQGV
VVENEVRRAHLQLADSMSSCESQFS----DGEDSAIATKCDSFIEG----
--------------------------------------------------
---------------------------------HSDHKIQKQ-----QLA
GSQLNVQHDIG---------------------------------------
-------------------V
>Apis_Met (XP_395005)
MWSKSQEQVYLHSQQQQQQQQQQTLH------------------------
--------------------------------------------------
--------------------------------------------------
-----------------------------PPGIIGTTDMMQ---------
-----------HHHSTATMDLSIPSNP-----------------------
----------------------------RASRNMAEKQRRDNLNTNISAM
AALVPTVAES-PRKMDKISILRLAANFLRIHYTVGRGVSD---FLPR---
-------------ELGDLDLEQYIGDNLIKN--GSFFIVVTT-TGKIVYV
SRQVQEHLGHTQADLLGHSLYAFIHPKDEEELARNLNPDEMQGVVSS---
-----------------LPQITDGTNDNSNSSEDSTSSKNGKT-------
--------------------FQNQRRTFELRM-LHRTSSRREHTQ-YEWF
EFSGILRLA--DAC---------KTSTSNVNRSRHREI------------
---------------TSTSNDIVFVGVAQLLM-KQPLTKIS---------
-IIDANKNEYITRHLVDGRIIYCDHRVSVVAGYLSEEVSGMSAFGFMHKD
DRIWAMVALRQMYDRAETCGSSC-YRLTSKTG-EPIYLRTHGYLEVDKDT
QIAVSLVCINTLVSEEE-----GIQLMQQMKKRFSATISETMRAIIQN--
------GDDASIDLGSDSQNPNSKSNMEDPAQLEDAITYLVSDLSSPLPE
DCLSP-PTQNEQYAKAAMISQ--HLPPAEAQARRLGIKKI-DRYLMVQ--
AKATNNQKSESKTNNNKNNSNERQENTRSSRKTVHEVTKQTRNSTQDEQN
SSRINNMSNVESCVNTQRKPGISQLELHQNVDILNPNTTVKKPVATVENN
PCNVKIERNMD---VYTPET--MIE-YFEKNAIDNNSDLKSHPYPLKRIY
SDE-----------------------DIKTGCTKKRQYNNVPYASSDTSD
EQNISYI-DCKPFVDEEFSELSTDFNNINPQSL--KIAESPNSSLSEVIT
DYQQVDSSIPLIAPNPELEAEYGDLQDNSLLS------------------
------PGLEANPDLIMMKIFDDLRHIPILENTF----NETEVQLTDN-M
VINKEIRKKHLQLMNNIARQESQLNVLARDFKNPALQAKRGSLTPL----
--------------------------------------------------
---------------------------------EVEHNMQKQILETLQKD
HMQINIKHNIG---------------------------------------
-------------------V
>Tribolium_Met (ABR25244)
M-------------------------------------------------
--------------------------------------------------
--------------------------------------------------
--------------------------------------------------
--------------DSGDCETEEDSAP-----------------------
-------------EACVSPEGSLLPSNSREMRNRAEKMRRDKLNSYIGEL
ATLVPMVARS-AKRMDKTSILRLAATHLRIYQTLLSGKNHPHIQLPK---
------------------HVDQYLLEQLVCEQLGGFLLILTP-NGKIVFV
SHTVEHLLGHLQTDLMGQSIFNITSPDDHDRLRMYI---NTESVLDGDW-
--------------------------------------------------
------------------------KKCFNIRL--KRAGPRTE-SAVYEPV
RIMGVHRPGFDNDCNK--------------NTSTSKEI------------
----------------ALNNDVLLFFV-KVFR-PEPLCE-----------
RLFEASREEYVTRHLIDGRIIGCDQRISFIAGYMTEEVSGLSAFKFMHRE
DVRWVMIALRQMYDRGESKGSSC-YRLLSRNG-QFIYLRTFGFLEIDDQG
T-VESFVCVNTLVSEQE-----GLQLINEMKKRYSALINSQSCPITSS--
------GSTDSSS-----------QSVEDPQQVEAAIVHLIANLPSPGSD
QRSTPSPRVYGNVNENQDCS------------------------------
--------------------------------------------------
--------------------------------------------------
---------TP---TENSPTKPYYKLKTANNKRPPSTELGTNIYTSSKRQ
RTS-----------------------PQLSPMSSLPPY------------
--------------------------------------------------
-------------PNRTQITEVTQQTEPSI--------------------
--------------------------------------------------
-------YQHDQLLRN----------------------------------
--------------------------------------------------
--------------------------------------------------
----------K---------------------------------------
-------------------V
>Daphnia_magna_Met (BAM83855)
MDKMSET-------------------------------------------
--------------------------------------------------
--------------------------------------------------
--------------------------------------------------
--------------------------------------------------
-----------------------LPSSSREMRNRAEKQRRDKLNAYISEL
YSLVPSAA-AAPRKLDKTSTLRLSANFLRIHQNMDLRMKPYNRW------
---------------------NALAGHSILEKLDSFLLVVSCCSGKIIYV
TDRVEKLLGHAQVDMMGYQLSCFVHQADQDAIEKRLSAFAAQVAAN----
------------------PDASDSADGQVY--------------------
--------------------------SFECRL-AGRQLSRGEPT-VYERV
SVSGTFR------------------------GPRRRRDWADLKSSDRSVA
TVQQHNDY-----------SEPLFIGLVRILQTPNTLPPLT---------
-IMQAVQDEYITQHTTGGTIIQTDHRIAIIAGYLSGEVTGMSAYDYVYSE
DLEYTLKAQSLMLTRSE--GMVT-YRLKTSTG-RLIFLRSRGFIQYDENT
KEIVSFFCINSLIDEEQ-----GMKEMQEMRAMLDKLNIATVTPAIAS--
------SPTSTIE-------PVGAASTQEP--LSRCVR---ASVGKPPPS
FSSNGCHLANGSRVSGLPRSSIM---------------------------
------------------------PNGHNSLC------------------
---------ISPSSELQYSPSGSSSSSFS-EERCQSSTPHSLVSSPMEIP
NLVAVSYPFAPIPFPWRPSTDCSPITTTSNGHVNTREVSKSPDVDQSDPL
GEP-----------------------GLLALTLDHQWE------------
---------------------------------------TAPNSQSMIVQ
HNGPQSHQQSLVAVSPLQAHLLQSSPNDNIEPIRSTLKSPPSSTSCPVQP
PHQYQEDALKIS---IPDRCPTNELSRNNCLNGYIIWPQKMSPKNRKENL
ILSYLDVDKHAYKQPEITGTADQHYYHSDLKVNAGT--------------
--------------------------------------------------
--------------------------------------------------
---------NS---------------------------------------
-------------------A
>Daphnia_pulex_Met (BAM83853)
M---SET-------------------------------------------
--------------------------------------------------
--------------------------------------------------
--------------------------------------------------
--------------------------------------------------
-----------------------LPSSSREMRNRAEKQRRDKLNAYISEL
YSLVPSAA-AAPRKLDKTSTLRLSANFLRIHQNVDLRVKPYNRW------
---------------------NALAGHTILEKLDSFLLVVSCCSGKIIYV
TDRVEKLLGHAQVDMMGYQLSCFVHQADQEAIEKRLSDFAKQVAAN----
------------------PDASDSLDGQVY--------------------
--------------------------SFECHL-AGRQLSRGEPT-VYERV
SVSGTFR------------------------GPRRRREWAD-KSSDRSVA
TIQQHNDY-----------SEPLFIGLVRILQTPNTLPPLT---------
-IMQAVQDEYATQHTTTGTIIQTDHRIAVIAGYLSGEVTGMSAYDYVFKE
DLEYTLKAQKLMLDRSE--GMVT-YRLKTSTG-RLIFLRSRGFIQYDENT
KEIISFFCINSLIDEEQ-----GMKEMQEMRAMLDKLNIGNVTPAITS--
------SPTNAIE-------PVAAASTQEP--LSRCVR---ASLGKAP-S
APSNGC-LANGARVSGLSRSGLM---------------------------
------------------------PNGQSSLC------------------
---------ISPASELQYSPSGSSTASSTFEERCQSVTPHSIVSSHTEIP
NLVAVPYPFAPIPFPWRP-TEVSSITTTSNGVVNIQEVSKSPEVNPVDCI
GAP-----------------------GSLVVSIDHQWE------------
---------------------------------------SAPNSQSVVIQ
HNESLSHQQPLTPVNNVQAHSLQSSPSDNVDSIRSTL-NPPSSCSVVQVP
YQQHPEDVLKIS---IPERSSPNESNRNNYLNGYIIWPQKMSPKNRKENL
ILSYLDSDKHLYKQSEIAGT-DQHYFPGELKVNTGT--------------
--------------------------------------------------
--------------------------------------------------
---------SS---------------------------------------
-------------------P
>Apis_Clock (XP_394233)
MASYSRGRSSR--Q-SD-------------DTMDD-DIDDKDDSKR----
--------------------------------------------------
--------------------------------------------------
--------------------------------------------------
--------------------------------------------------
-----------------------------KSRNLSEKKRRDQFNMLVNEL
GSMVS----SNTRKMDKSTVLKSTILFLKNHNEIAVRSR-----------
------VHE-IQEDWKPSFLSNEEFTHLILEALDGFIMVFSS-SGRIYYV
SESVTSLLGYLPNELENTTVYDITYQEDQSPLYNVLLNPAITKD--RR--
-------------------NI--REEDKI---------------------
--------------------------SFSCHIKRGGQNIE--ENPIYELV
QFVGYFR---------------------S-------DVDTEVDN------
-LLPNTKF-GNTTGKDTK---LVFVGTGR-LQTPQLIRELS---------
-VLDNTKSEFTSRHSLEWKFLFLDHRAPPIIGYLPFEVLGTSGYDYYHVD
DLDKVVTCHESLMQKGE--GTSCYYRFLTKGQ-QWIWLQTRFYITYNQWN
SKPEFIVCTHYVVSYIDVI--------KELRKESQSFNKEQTQDVIMSV-
---KQEQVTTSCPVPPT---------------------------------
-----QWSTKSS-----------KTSKSIPSN---------TRPRHHVES
SD-S-------SSISASMQSSPHSQITHISRSKGTSANSSVA-SKTQM--
---LQIDTRHQQQ------------------Q--QQQSQQSL--LEVDQS
-CI---------------------------------NFMEHSQY-AGVNL
QSV--NTDFETPSVPIISSLPTQEMLHQQ---------NIVMTPAQNQIQ
DELQRKHEELQQLIMHQQEELRKVSEQLL--KY---GILS--LNT-----
--------------------------------------------------
---------------------------GMPYNATNTCQQINRCNTTNS--
-----------NVQLPTSSSVHGVNVLP----LPITVPMPIVPIEF----
--------------------------------------------------
---FSHSLAVSPVPTMSDQA-----------QGNVDTMIQPQQQSHQQLQ
HQQQQ--------SQQQGPTQQNGNQSDL------VPFQMCPHQADMLYN
EMESASNQQRSSQN------
>Nasonia_Clock (XP_008214438)
MPR-SRLATIL--Q-STFVCSETEERVVKREAIDD-DNDEKDDTKR----
--------------------------------------------------
--------------------------------------------------
--------------------------------------------------
--------------------------------------------------
-----------------------------KSRNLSEKKRRDQFNMLVNEL
GSMVN----TNTRKMDKSSVLKSTILFLKNHNELAVRSR-----------
------THE-IQEDWKPSFLSNEEFTHLTLEALDGFIMLFSL-SGRIFYV
SESITSLLGYLPSELTNTTIYEIALQEDQSHLYNTLANASNTRD--QN--
-------------------SI--KTEHQV---------------------
--------------------------SFTCHIKRGGLDFR--EEPIYELV
QFIGYFR---------------------T-------GNDADVDN------
-MIPNNRF-GSCATGETK---TVFVCTGR-LQVPQLIREMS---------
-VVDNTKTEFTSKHSLEWKFLFLDHRAPPIIGYLPFEVLGTSGYDYYHID
DLDKVVTCHESLMKKGE--GTSCYYRFLTKGQ-QWIWLQTRFYITYNQWH
SNPEFIVCTHHVVSYTDVV--------KHLRIQ---------EDEMSST-
---KRPS-NISSHIRIS---------------------------------
-----SWSAKSS-----------KTSRPAAVR---------SLLRHQSDE
SD-STAATV-CSKSSQSFQSMPQS----VPKTKIAPTNSLTS-YKPIMPS
NDNTSTDTQPQQQTHPAYQQSQPQQPQQPQEQ--QQQDQQAAQKMKVEQQ
HCS---------------------------------DFVEPTQF-SAEPM
ETVVGGSYSGTTDPSLITLLQTTEMRHQP---------GLVITPVQNQIQ
DELQRKHEELQQLIVHQQEELRRVSEQLLIARY---GMFSPLLNM-----
--------------------------------------------------
---------------------------GVPYNA-NLCQQPTHCSSTPN--
-----------H-------SVPGVTALA----VPIALPLNIVPPEL----
--------------------------------------------------
---FPHSPSVNTVLNTSISD-----------HSNVIQMMTPQQQQQQQQQ
RQQLQIR-PHQQLTQQHQPKEQT---TDI------IAFQMC-QQNDLL--
--------------------
>Tribolium_Clock (NP_001106937)
M--------------------------------DD-DSDDKD-SKR----
--------------------------------------------------
--------------------------------------------------
--------------------------------------------------
--------------------------------------------------
-----------------------------KSRNLSEKKRRDQFNLLVNEL
SSMVA----TGSRKMDKSTVLKSTIAFLKNHNEIAVRSR-----------
------VNE-IQEDWKPTFLTNEEFTHLILEAVDGFIMVFSA-SGQIFYA
SESITSLLGHLPNQVLNMTIYEMANEEEHSHLYNILLTPS----------
-----------------------EDQGQV---------------------
--------------------------SFSCHLRRGDPDSK--QNPSFELV
HFVGYFR---------------------S-----------DEDM------
-VQSENRYSGYSGEADTR---LVFVGTGK-IKTPRLIREMP---------
-LVDSSKSEFTSRHSLEWKFLFLDHRAPPIIGYLPFELLGTSGYDYYHVD
DLDNIIIGHKALMQKGE--GTSCFYRFLTKGQ-QWIWLQTRYYITYHQWN
SKPEFIVCTHRVVSYVDVM--------KQNRKEETG--------------
--------------------------------------------------
----------------------------VTTSGT-SP-GTPWPKNTKSNI
RQ-GTASE--CTSMSAD---------SPTSRQSVMTQFS--V-KSESNQP
KPPSQ-----------------MLQPQQPQPL--QPQNQIQPSNHQ----
-------------------------------------FLEPPQYVAAIPM
QPVISGF---------SPIQPLD---------------NVMLTPAQTQMQ
IDLQRKHAELQAIIGQQQAELRRVSEQLLMARL---GLLPQ---------
--------------------------------------------------
---------------------------NQPVQNYS--PQVSIAYQGSN--
-------------SGTVSSTTT---TIPGIQSSAVGSPSLIVPVSIS---
--------------------------------------------------
-------------------------------------LPIPQ--------
------------------------------------------HQPNMLYT
PSDS----NGQTK-------
>Aedes_Clock (XP_001662706)
M--------------------------------ED-DPDDKDDTKRFVVY
D-------------------------------------------------
--------------------------------------------------
--------------------------------------------------
--------------------------------------------------
----------------------------SKSRNLSEKKRRDQFNLLVNEL
SSMVS----SNSRKMDKSTVLKSTIAFLKSHNEIAVRSR-----------
------VHE-IQTDWKPSFLSNEEFTHLILEALDGFIIVFSS-TGRVFYA
SESITSLLGHLPSDLLNMTVYDMVYEDDQNDLYNILLNPAAVVDPLQT--
-------------------GI--SRENQV---------------------
--------------------------TFSCYIKRGTADYR--TEVSYELV
QFTGYFS---------------------EYDRWSSCGSDVDADS------
-LMTTSRFSGYMTDADTR---LIFVGTGR-LQTPQLIREMS---------
-IVDSSKSEFTSRHSLEWKFLFLDHRAPPIIGYLPFEVLGTSGYDYYHFD
DLEKVVSCHEALMQKGE--GTSCFYRFLTKGQ-QWIWLQTRFYITYHQWN
SKPEFVVCTHRVVSYADVM--------KQMRNQAGGEGKFSEDTDSVSIG
VERKFQPSSSQSLLATS---------------------------------
-----PWSSKSS-----------RTSRIAPTPGG-SPTGAPSRGRHRYNT
YQ-GPGSDS-ATSMSAE---------SHVSRQSMMTQHSSVI-RSNTFHS
KPSSQDGSSQHTAAHFILQQQMMPNPQQPSPE--SFQQMLATTQHQIRPP
PAAAIITPPVTQIIS-------------------PAGFIEPQQYLAAIPV
QPV-AGFPPDSSTGVLSPIPPTSPAAYAVHPTVPSAAGSVVLTPAQNQVQ
DQLQRKHEELQHLIMHQQEELRRVQEQLLMARY---GLLPSIVTLPFTSA
SSSTIDISSRCSSSTSYLQHHQSS--------------------------
--------------HSSHQYPTHPSLANQPQNLLN--PQPHQSQQQPDQQ
MSIPLDQKPIFHPNQQLNFTDTGQPKLPGDPNSEAISYMQLTPVPIHHLQ
QQSQPLQQQQQHHHQMQNPGMNLPGPSGNS----------------MELL
QYQMAEEQAQTLFTSGMEQQ-----------QQQQQHLPQPQQQHHHHQQ
QQQQQMHHQHSHHHQHHHQHHHHQQQQQQ------QQQQPQHHQSQHHHS
QSSSVGSPGGSTRSHPRSDM
>Drosophila_Clock (NP_523964)
M--------------------------------DD-ESDDKDDTKR----
--------------------------------------------------
--------------------------------------------------
--------------------------------------------------
--------------------------------------------------
-----------------------------KSRNLSEKKRRDQFNSLVNDL
SALIS----TSSRKMDKSTVLKSTIAFLKNHNEATDRSK-----------
------VFE-IQQDWKPAFLSNDEYTHLMLESLDGFMMVFSS-MGSIFYA
SESITSQLGYLPQDLYNMTIYDLAYEMDHEALLNIFMNPTPVIEPRQT--
-------------------DI--SSSNQI---------------------
--------------------------TFYTHLRRGGMEKV--DANAYELV
KFVGYFR---------------------N-DTNTSTGSSSEVSNGSNGQP
AVLPRIFQQNPNAEVDKK---LVFVGTGR-VQNPQLIREMS---------
-IIDPTSNEFTSKHSMEWKFLFLDHRAPPIIGYMPFEVLGTSGYDYYHFD
DLDSIVACHEELRQTGE--GKSCYYRFLTKGQ-QWIWLQTDYYVSYHQFN
SKPDYVVCTHKVVSYAEVL--------KDSRKEGQKSGNSNSITNNGSSK
VIASTGTSSKSASATTTLRDFELSSQNLDSTLLGNSLASLGTETAATSPA
VDSSPMWSASAVQPSGSCQINPLKTSRPASSYGNISSTGISPKAKRKCYF
YN-NRGNDSDSTSMSTD---------SVTSRQSMMTHVSSQS-QRQRSHH
REHHREN--HHNQSHHHMQQQQQHQNQQQQHQ--QHQQLQQQLQHTVGTP
KMVPLLPIASTQIMAGNACQFPQPAYPLASPQLVAPTFLEPPQYLTAIPM
QPVIAPFP---VAPVLSPLPVQSQ--------TDMLPDTVVMTPTQSQLQ
DQLQRKHDELQKLILQQQNELRIVSEQLLLSRY---TYLQPMMSMGFAPG
NMTAAAVGNLGASGQRGLNFTGSNAVQPQFNQYGFALNSEQMLNQQDQQM
MMQQQQNLHTQHQHNLQQQHQSHSQLQQHTQQQHQQQQQQQQQQQQQQQQ
QQQQQQQQQQQQQQQQQLQLQQQNDILLREDIDDIDAFLNLSPLHSLGSQ
STINPFNSSSNNNNQSYNGGSNLNNGNQNNNNRSSNPPQNNNEDSLLSCM
QMATESSPSINFHMGISDDGSETQSEDNKMMHTSGSNLVQQQQQQQQQQQ
ILQQHQQQSNSFFSSNPFLNSQNQNQNQLPNDLEILPYQMSQEQSQNLFN
----------SPHTAPGSSQ
>Daphnia_pulex_Clock (EFX79971)
MIVNMSVKSQPCGL-TSSKLKKATASKISDDGLED-EVDEKGVIKR----
--------------------------------------------------
--------------------------------------------------
--------------------------------------------------
--------------------------------------------------
-----------------------------KSRNLSEKKRRDQFNILINEL
CSMVC----TGKRKMDKSTILKSAISFIRNHNQVTMQSH-----------
------CQESVQEDWKPSFLSNEEFTHLMLEALDEFIIVFSS-TGKILYV
SENITCLLGHTPSDLIGSSLSDLVWEEERIVVESLLGSWGADHESSQV--
-------------------TG--NKENHI---------------------
--------------------------SLSCHLRRGNLSDANFESSNYELV
FFSGYYR---------------------VQG-------NPDISSVSRVSS
SWGDDSKESTNFGDALSQYNGLVFVASAR-LQTPQLSVEMS---------
-IVDVSKSEFTSRHSLEWKFLFLDHRGPPIIGYLPFEVLGTSGYDYYHVD
DLEKVSTCHEALMQKGE--VTSCCYRFLTKGQ-QWIWLQTKYYITYHQWY
SKPEFIVCSHRVISYNEVTGHPLKIESEESCDQVPGTPNTPTSKQLKSEY
KSGLSHGKNAKTDDRNVLQDDSNRNQKRNMITNQSNRDRMKNNKQNYHHN
VRQHQPNSSMSDAQPPESPSGESVMLRPPPLPTTES---MPQHSRHPSGS
SRVGTALSDTGSISSSGSFQSAASMQSDQSMHSIHSHNSMQSVHGQQTQQ
ATPTFRSSNQSCSVHSCVNTNHQHQNKQPQPQFVNQNSFTSANNMQMRNT
GQLVHTQSRFLQPRVNSGSSVRRTFLSGTSPTPVPTS-NSASSSGASFTY
QSVSIGMEG---SGVALPVQRIIEGLPVVTLPGIVAHEPIIMTAGQREFH
ERLRIKHLEIQKSILAQQEELRRVETELLLAQY---GAWGPTV-------
--------------------------------------------------
------------------------LKMTVPYAETDGTASATQPTVLSTGG
LVTCLTTENSISLGQP-SSSQVGNSSAGSMTFSPGTPILVQSPPEL----
--------------------------------------------------
------------------------------------HTRSPERD------
---------------------------------------FLSHEIQILLA
QSLLQDNP-----TSIEYLP
>Platynereis_Clock (AGX93013.1)
MNYGKR-------K-ALSMHSGRSSPRTIIGDFDE-YEGDGGNNKR----
--------------------------------------------------
--------------------------------------------------
--------------------------------------------------
--------------------------------------------------
-----------------------------KTRNLSEKRRRDQFNMLINEL
FSMVS----TSNRKMDKTTVLKATISFLRSQNDVIKQCQ-----------
------AHE-IKENWKPSFLSNDEFAQLMLEALDGYLLVITQ-SGTILYA
SESVTSLLNHLPSDLVNRSVYDFIHIDERMKVYNVLSSHKVVGGTGDI--
-------------------ADYEKDENQL---------------------
--------------------------MFTCHWRCGTVCLT--ESPVYELV
EIQGTFR---------------------K----------LDTDG------
-CILMSKDDNLQSDAGSSAPEVCFCCTVR-LKCSQVIRELS---------
-FVDDSKKEFTSRHSMEWKFLFLDHRGPTIVGYLPFEVLGTSGYDYYHPN
DLHKVAKGHEQLMQTGK--GTSCYYRFLTKGQ-QWIWLQTTYYITYHQWN
SKPEFIVCTNTVVNYAEV--------RADMRGQP----------------
--------------------------------------------------
--------------------------------------GLLTDMESKQSN
SQDSGGGEQDGHCSSSFWLQPTQSRTTAQNK----TGESDVADTTEENLG
KIHVIQ--------------------QQSSHEAKGEAVAVQTVQQSVE--
-------------------------------------IVETSQATVSSPT
TQV------------------------------------LYLTPAQRQLQ
QQLEQKHSELQQAIIRQQEELRSISEQLVLVSHLAGGTMPPAQPMELG--
--------------------------------------------------
--------------------------LPQPILAQNVLATTNALQGNTSNI
IVTSQVPQLNMQNMQNLQQNVQQVMSIP-------MMMLQQQPLLLG---
--------------------------------------------------
----------NPNMITAQQLQQHTQQQMQQQQPSSQQITSPQQQQQQQQQ
QQQQQPQNRNX---------------------------------------
--------------------
>Aplysia_Clock (XP_005112430)
MDNNFKLAMNYGKKIALFRPSSRSIESESVISFDELEDDEKDNVKR----
--------------------------------------------------
--------------------------------------------------
--------------------------------------------------
--------------------------------------------------
-----------------------------KTRNLSEKKRRDQFNVLINEL
CSMVA----ANSKKMDKSSVLKSAIQFLRNHQEFSVQSA-----------
------ANE-IKEDWKPTFLCNEEFAQLMLEAVDSFLVVFTQ-QGKILFT
SDSITSLLGHLAGDLINHSLYDLMHEDDRVKFFNLLSKHSSQDVP-----
------------------------EEKTM---------------------
--------------------------SFTCHLKRGTID--PGEPITYEYV
RVCGTSQ---------------------VIG-------DSDEDAMVNDNS
DFI----------GIDLPEQSLCFCCTVR-LQTSHIIREMS---------
-TVDEATNEFTSRHSLEWKFLFLDHRAPPIIGYLPFEVLGTSGYDYYHPD
DLEIVSKCHEQLMAMGK--GTSSFYRFLTKGQ-QWIWLRTRYFITYHQWN
SKPEFITCTNTVVSYQDV--------RKQLRQDMG---------------
--------------------------------------------------
--------------------------------------------------
YVDGDSAVSTNDSNATGSGSNGASFPSGAAREERSSQEGHVTSFSQS---
------------------------------------KSLSALNRRMVQ--
---------------------------------------SPDVASISFPS
Q--------------------------------------LVLSPAQQLLH
EQLVHKSEQLQNAIQRQQEELRLIKEQLAFAQ------------------
--------------------------------------------------
--------------------------------------------------
--------------------------------------------------
--------------------------------------------------
---------------------------------GTGHMLQQQQ-------
--------------------------------------------------
------------------CS
>Platynereis_Met (FX197139.1)
MEPNSEQNSEDHSSQMSTDETQSSFTSSSPSSDSGIVVRKRGRPRRQASQ
FTFIDPDSPPNEPVLKVIKRPGKRGRPPRRWVYSDSDDVFCDEPKDKLVK
--------------------------------------------------
--------------------------------------------------
--------------------------------------------------
----------------------------RLSRNENEKMRRDRLNTYVAEL
AHLLPMVV-AANRKMEKSSILRLAVNYLRVYHDFIKNTTKPEPVWNG---
-------------------LDPNTVSQLIQECNGDFLIV-TSKRGVIAFA
SEGFTNSLGHKLVDVLGQTMFELIHPDDYDVYLQQFHSSDSC--------
--------------------------------------------------
------------------------KRQFGLRLLNNLANDQQE----FVNV
TFQGCVKNVQPLQSPFFK--------------------------------
---------------GKEDDSMYLVAIGKMPLSNLMLEDFKFK-------
--VPCSDTIYMAYHNALGEMQFVDPRVSIVAGYMPNELVGEDAYQLVAQE
DQPLVAHSHFKIMTEDL---VVTVYRGFTKSG-TMQHFRTVTHKVLHPWT
KRIKYLISVIESLSEED-----GERLLKEFIQQKQIDEVQAEMSTLNRTH
ESKRDDRSADDMSPDSCMPDSTMSSSSQSDSM------------------
--------------------------------------------------
--------------------------------------------------
-----------------------------------SGGRAEDSSDPMDIP
GIRVHLPRLWDRCKQVQDECKEEDKTDLQSVTTSSKDLPEAYDVHIQDSV
ERTTDTAHKSTTSEDPALHDKVKHVPHRLRSLIRPVSQGFVVKPTVQRYK
--------------------------------------------------
--------------------------------------------------
-------------------------------------TCTKAYRSNKLSN
LLSGKSKDKDCRYYNRASTVSDEVNEAQELNKEAECILRQTSEVKDCSSS
VDSDPSDPEPCSSSAMDKDETSSSEGQLLCTHESSFSDRLASIKSPQLPL
WTRHQEMRKDSQSSLLFKMLKQMEDDDQGVHSSNGD--------------
------------------------------------------CDSKGKPY
SLSIEREKNTAAQKETETCX
>Lottia_Met (XP_009046608)
M-------------------------------------------------
--------------------------------------------------
--------------------------------------------------
--------------------------------------------------
--------------------------------------------------
AHQNCGQEPSSTVSLMPGYSRNETNLSKKLSRNVCEKIRRDKLNFLIQEL
AKEVPIIA-SCQKKLDKSSILRLTVAYLKIHFGIKKMKM-----------
----------AQGSWKPDTLSTNNWGQLLQDAVDGFLIVVSK-KGTIILL
TEAIGHILGHNQFDFIGKDIETIIHPDDVKLFHAQFLPRHYSGT------
--------------------------------------------------
-----------------SPDSGSSTRSFYTRF----LNVNYRENACYTMI
HIVGQLQEMSL---------------------------------------
--------LSREANTAGTSNDVWLNGVGRVLE-NEVIQNIS---------
-ILDGGRNEWITQHAMDGQILYTDPRSCHVTGSMPSENYGTSVYMHINPE
DIYFVGKSHKKILSEGEV--PSTIFRLQTLGSDEQTFVESRSCVARDSWT
HQPKFIVSLNTQLSVEE-----GTKKLDKQRKEDTDEEITNTEELMSEII
KAANSLAANSPELMDQPYGFTSHGD-----------VIKAVDNSDPLSDK
NSSVDDGYSNHRKRRLDETPNGNLHQKDACISGLDSYPDLNGIELSMIGS
SSNHGSGSSEEFMDTTGLADDDDRKEYPSSNESSNEGATTPHETQKDSRQ
ETSILSDILHGKGSLHHPQNSFHSYPNLPHQDSSNPEISRTPHSVSSGLP
HY---------------------------------SNCSSPSSSAGSQNF
DEFTV-------------------------------------------FA
DQLQRKHLEIGESLNFQLEEISRIEDIIAHSLHHK---------------
--------------------------------------------------
-------------------------------------DTAQHQKLQGKLA
LIKGQQSQMESELLKLKKDVSMTVQHLPHNNEDILS-------------S
GGSPPGYSSLPPAQVPSGTDLTFNSGNNYEYMSNDPLHTGRDRHNSGHEA
FGNHYRNDHSQVNSHPQGSDFNGYDVGSNAPFVRNHHATSRGSCTTNVQN
GHAQNFQPYGSNSDGRTSVTNPRDSVKFVCDGYKNLSSVDRISRIKTALG
RIPVPKMFYPPANYSPENIV
>Lymnaea_Met (FX197139.1)
M-----------------------MSQQHIYSLIEDDDEDSSDVKEVMPC
PPYMSPGSY-----------------------------------------
--------------------------------------------------
--------------------------------------------------
---------------------------GVSSPRFSQHQIMDDQIKIERGH
PMDTSPASNTMLNSCVSAINNHMTSTSSAMSGHSSVKQREVSEYTYAQAL
LKQAPKLTSTGD--LDRTSVLRLAQAYITLQQGLQCWENSGN--------
-----------RTTWWPDYLDGGTLTLAAQETMNCFVLIMTS-QGNVVYV
SDAVESLLGHDQLNLVGRTIQTLVHPEEMPVLAAQF--------------
--------------------------------------------------
------------HLIIGPSGRQTLQRSFYTRMLNLRRSGT--EHQQFELV
HIIGHLQDVSLATGQSG---------------------------------
---------------GGGQRETWLMCACRVMS-PLVEKEGSG--------
----STYTEWVSHNALDGKILYMDARSCQVTGYLPNEMVGRSTYCFIHQD
DQEHVAFSHK----------------------------------------
--------------------------------------------------
--------------------------------------------------
--------------------------------------------------
--------------------------------------------------
--------------------------------------------------
--------------------------------------------------
--------------------------------------------------
--------------------------------------------------
--------------------------------------------------
--------------------------------------------------
--------------------------------------------------
--------------------------------------------------
--------------------------------------------------
--------------------------------------------------
--------------------
