# Supplementary material for: Discovery of methylfarnesoate as the annelid brain hormone reveals an ancient role of sesquiterpenoids in reproduction
Source: eLife. 2016 Nov 29;5:e17126. doi: 10.7554/eLife.17126 (PMC5127642; doi:10.7554/eLife.17126)
Supplement: Figure 4—source data 1. — DOI: http://dx.doi.org/10.7554/eLife.17126.020 [file elife-17126-fig4-data1.xlsx]

## Sheet: Figure 4B
	control	100 nM MF
BR1	0.744077	0.393649
BR2	1.41133	0.359134
BR3	0.844595	0.148262
BR4	1.0077	0.384192
BR5	0.854639	0.170048
BR6	1.13766	0.301242
BR7	1.24465	0.238942
BR8	0.403458	0.547273
BR9	1.35189	0.243159
Normalised vtg expression values relative to the control treatment.

## Sheet: Figure 4C
	-MF	+MF
BR1	1.81668	2.37622
BR2	0.99405	0.548204
BR3	1.39958	3.94405
BR4	0.369908	2.14626
BR5	0.777406	5.11456
BR6	0.449734	1.03334
BR7	0.370434	0.985395
BR8	1.13096	2.87039
BR9	1.69124	0.333785
BR10		2.71508
BR11		1.27841
BR12		1.32104
Normalised hox3 expression values relative to the control treatment.
