# Supplementary material for: Discovery of methylfarnesoate as the annelid brain hormone reveals an ancient role of sesquiterpenoids in reproduction
Source: eLife. 2016 Nov 29;5:e17126. doi: 10.7554/eLife.17126 (PMC5127642; doi:10.7554/eLife.17126)
Supplement: Figure 5—source data 1. — DOI: http://dx.doi.org/10.7554/eLife.17126.023 [file elife-17126-fig5-data1.xlsx]

## Sheet: Figure 5A
	control	10 nM MF	10 nM Methoprene	10 nM Pyriproxifen
BR1	1.3904	0.2029	0.9739	0.8228
BR2	0.6096	0.3147	0.5669	0.9816
BR3	1.0677	0.3345	0.8352	0.3231
BR4	1.2154	0.9707	0.9108	0.0489
BR5	0.7169	0.731	0.9694	0.028
BR6	1.3077	0.8426	0.3106	0.7023
BR7	0.7829	0.9118	0.4229	0.7201
BR8	0.9094	0.2927	0.3553	0.5095
BR9	0.9186	0.4027	0.8914	0.9224
BR10	1.0814	0.8029		0.7772
BR11	0.7264	0.5636		0.9284
BR12	1.2736	1.0561
BR13	1.1567	0.9525
BR14	0.8843	0.9582
BR15	0.9591
Normalised vtg expression, values relative to the control treatment.
